# Supplementary material for: Prominent involvement of acetylcholine dynamics in stable olfactory representation across the Drosophila brain
Source: Nat Commun. 2025 Sep 30;16:8638. doi: 10.1038/s41467-025-63823-2 (PMC12485117; doi:10.1038/s41467-025-63823-2)
Supplement: Supplementary file 6 — Source Data [file 41467_2025_63823_MOESM6_ESM.xlsx]

## Sheet: 2d
Phase delay
G7f
	MBPED	MBVL	MBML	LH	SLP	SIP	SMP	CRE		MBPED vs. MBVL			MBPED vs. MBML			MBPED vs. LH			MBPED vs. SLP			MBPED vs. SIP			MBPED vs. SMP			MBPED vs. CRE
fly1	0.666667	1.23333	0.9	1.56667	1.73333	1.46667	1.36667	1.36667		Normality	P = 0.3285, True; P = 0.2253, True		Normality	P = 0.3285, True; P = 0.0548, True		Normality	P = 0.3285, True; P = 0.025, False		Normality	P = 0.3285, True; P = 0.1193, True		Normality	P = 0.3285, True; P = 0.0519, True		Normality	P = 0.3285, True; P = 0.0462, False		Normality	P = 0.3285, True; P = 0.1173, True
fly2	0.6	0.833333	0.7	1.06667	1.13333	0.966667	1.1	0.9		Variance equality	P = 0.7216, True		Variance equality	P = 0.3279, True		Variance equality	P = 0.595, True		Variance equality	P = 0.2951, True		Variance equality	P = 0.9238, True		Variance equality	P = 0.4819, True		Variance equality	P = 0.1712, True
fly3	0.666667	0.733333	0.7	1.2	1.13333	1.03333	1.03333	0.8		mean1 ± s.e.m1	0.7852±0.0461		mean1 ± s.e.m1	0.7852 ± 0.0461		mean1 ± s.e.m1	0.7852 ± 0.0461		mean1 ± s.e.m1	0.7852 ± 0.0461		mean1 ± s.e.m1	0.7852 ± 0.0461		mean1 ± s.e.m1	0.7852 ± 0.0461		mean1 ± s.e.m1	0.7852 ± 0.0461
fly4	0.966667	1.36667	1.36667	1.8	1.86667	1.56667	1.7	1.53333		mean2 ± s.e.m2	1.0583±0.0517		mean2 ± s.e.m2	1.0133 ± 0.0666		mean2 ± s.e.m2	1.2412 ± 0.0598		mean2 ± s.e.m2	1.3667 ± 0.0641		mean2 ± s.e.m2	1.2067 ± 0.0482		mean2 ± s.e.m2	1.28 ± 0.0595		mean2 ± s.e.m2	1.1467 ± 0.064
fly5	0.8	0.933333	0.966667		1.23333	1.2	1.16667	1.13333
fly6	0.566667	0.9	0.766667	1.1	1.26667	1	1	0.866667		t test			t test			U test			t test			t test			U test			t test
fly7	0.766667	1	1.1	0.966667	1.33333	1.06667	1.23333	1.16667		Statistic (T-value)	-3.9071		Statistic (T-value)	-2.7588		Statistic (U-value)	11.5		Statistic (T-value)	-7.3655		Statistic (T-value)	-6.2868		Statistic (U-value)	13		Statistic (T-value)	-4.4925
fly8	0.9	1.23333	0.9	1.16667	1.3	1.23333	1.36667	0.833333		Alternative	Two-sided		Alternative	two-sided		Alternative	two-sided		Alternative	two-sided		Alternative	two-sided		Alternative	two-sided		Alternative	two-sided
fly9	0.466667	0.733333	0.633333	1.1	1.4	1.06667	1	0.833333		Degrees of freedom	36		Degrees of freedom	36		Effect size (rank-biserial correlation)	-0.9248		Degrees of freedom	34		Degrees of freedom	36		Effect size (rank-biserial correlation)	-0.9278		Degrees of freedom	36
fly10	0.6	0.866667	0.7	1.26667	1.26667	1.06667	1.16667	0.9		Effect size (Cohen's d)	1.2694		Effect size (Cohen's d)	0.8963		Effect size (common language effect size)	0.0376		Effect size (Cohen's d)	2.4552		Effect size (Cohen's d)	2.0425		Effect size (common language effect size)	0.0361		Effect size (Cohen's d)	1.4596
fly11	1.06667	1.53333	1.4			1.66667	2	1.8		Effect size (Hedges' g)	1.2428		Effect size (Hedges' g)	0.8775		P value	<0.0001		Effect size (Hedges' g)	2.4006		Effect size (Hedges' g)	1.9997		P value	<0.0001		Effect size (Hedges' g)	1.429
fly12	1.06667	1.26667	1.26667			1.4	1.66667	1.4		P value	0.0004		P value	0.0091		P value (Benjamini/Hochberg multi-comparison correction)	<0.0001		P value	<0.0001		P value	<0.0001		P value (Benjamini/Hochberg multi-comparison correction)	<0.0001		P value	0.0001
fly13	0.466667	0.866667	0.866667	1.06667	1.06667	1	1.26667	1.06667		P value summary	***		P value summary	**		P value summary	****		P value summary	****		P value summary	****		P value summary	****		P value summary	***
fly14	1	1.06667	1	1.53333	1.8	1.2	1.4	1.13333		Significantly different (P < 0.05)?	Yes		Significantly different (P < 0.05)?	Yes		Significantly different (P < 0.05)?	Yes		Significantly different (P < 0.05)?	Yes		Significantly different (P < 0.05)?	Yes		Significantly different (P < 0.05)?	Yes		Significantly different (P < 0.05)?	Yes
fly15	0.933333	1.2	1.13333	1.53333	1.66667	1.26667	1.33333	1.26667
fly16		1.46667	1.86667	1.06667	1.46667	1.53333	1.33333	1.6
fly17	0.866667	1	0.866667	1.46667	1.2	1.06667	1.13333	0.933333		U test			U test						U test			U test						U test
fly18	0.8	0.933333	1.13333	1.2	1.66667	1.2	1.33333	1.33333		Statistic (U-value)	72.5		Statistic (U-value)	96.5					Statistic (U-value)	4.5		Statistic (U-value)	19.5					Statistic (U-value)	56.5
fly19	0.933333	1	0.933333	1	1.06667	1.2	1.06667	1.13333		Alternative	Two-sided		Alternative	two-sided					Alternative	two-sided		Alternative	two-sided					Alternative	two-sided
fly20		1	1.06667	1	1	0.933333	0.933333	0.933333		Effect size (rank-biserial correlation)	-0.5972		Effect size (rank-biserial correlation)	-0.4639					Effect size (rank-biserial correlation)	-0.9722		Effect size (rank-biserial correlation)	-0.8917					Effect size (rank-biserial correlation)	-0.6861
										Effect size (common language effect size)	0.2014		Effect size (common language effect size)	0.2681					Effect size (common language effect size)	0.0139		Effect size (common language effect size)	0.0542					Effect size (common language effect size)	0.1569
										P value	0.0017		P value	0.0151					P value	<0.0001		P value	<0.0001					P value	0.0003
										P value (Benjamini/Hochberg multi-comparison correction)	0.006		P value (Benjamini/Hochberg multi-comparison correction)	0.0325					P value (Benjamini/Hochberg multi-comparison correction)	<0.0001		P value (Benjamini/Hochberg multi-comparison correction)	<0.0001					P value (Benjamini/Hochberg multi-comparison correction)	0.0017
Invalid data with inaccurate results of phase delay and pulse width are excluded.										P value summary	**		P value summary	*					P value summary	****		P value summary	****					P value summary	**
										Significantly different (P < 0.05)?	Yes		Significantly different (P < 0.05)?	Yes					Significantly different (P < 0.05)?	Yes		Significantly different (P < 0.05)?	Yes					Significantly different (P < 0.05)?	Yes
										MBVL vs. MBML			MBVL vs. LH			MBVL vs. SLP			MBVL vs. SIP			MBVL vs. SMP			MBVL vs. CRE			MBML vs. LH
										Normality	P = 0.2253, True; P = 0.0548, True		Normality	P = 0.2253, True; P = 0.025, False		Normality	P = 0.2253, True; P = 0.1193, True		Normality	P = 0.2253, True; P = 0.0519, True		Normality	P = 0.2253, True; P = 0.0462, False		Normality	P = 0.2253, True; P = 0.1173, True		Normality	P = 0.0548, True; P = 0.025, False
										Variance equality	P = 0.5119, True		Variance equality	P = 0.8537, True		Variance equality	P = 0.5051, True		Variance equality	P = 0.798, True		Variance equality	P = 0.7281, True		Variance equality	P = 0.3482, True		Variance equality	P = 0.6561, True
										mean1 ± s.e.m1	1.0583 ± 0.0517		mean1 ± s.e.m1	1.0583 ± 0.0517		mean1 ± s.e.m1	1.0583 ± 0.0517		mean1 ± s.e.m1	1.0583 ± 0.0517		mean1 ± s.e.m1	1.0583 ± 0.0517		mean1 ± s.e.m1	1.0583 ± 0.0517		mean1 ± s.e.m1	1.0133 ± 0.0666
										mean2 ± s.e.m2	1.0133 ± 0.0666		mean2 ± s.e.m2	1.2412 ± 0.0598		mean2 ± s.e.m2	1.3667 ± 0.0641		mean2 ± s.e.m2	1.2067 ± 0.0482		mean2 ± s.e.m2	1.28 ± 0.0595		mean2 ± s.e.m2	1.1467 ± 0.064		mean2 ± s.e.m2	1.2412 ± 0.0598
										t test			U test			t test			t test			U test			t test			U test
										Statistic (T-value)	0.5338		Statistic (U-value)	94.5		Statistic (T-value)	-3.775		Statistic (T-value)	-2.0972		Statistic (U-value)	101		Statistic (T-value)	-1.0728		Statistic (U-value)	82.5
										Alternative	two-sided		Alternative	two-sided		Alternative	two-sided		Alternative	two-sided		Alternative	two-sided		Alternative	two-sided		Alternative	two-sided
										Degrees of freedom	38		Effect size (rank-biserial correlation)	-0.4441		Degrees of freedom	36		Degrees of freedom	38		Effect size (rank-biserial correlation)	-0.495		Degrees of freedom	38		Effect size (rank-biserial correlation)	-0.5147
										Effect size (Cohen's d)	0.1688		Effect size (common language effect size)	0.2779		Effect size (Cohen's d)	1.2265		Effect size (Cohen's d)	0.6632		Effect size (common language effect size)	0.2525		Effect size (Cohen's d)	0.3393		Effect size (common language effect size)	0.2426
										Effect size (Hedges' g)	0.1654		P value	0.0218		Effect size (Hedges' g)	1.2008		Effect size (Hedges' g)	0.65		P value	0.0076		Effect size (Hedges' g)	0.3326		P value	0.0079
										P value	0.5966		P value (Benjamini/Hochberg multi-comparison correction)	0.0436		P value	0.0006		P value	0.0427		P value (Benjamini/Hochberg multi-comparison correction)	0.0201		P value	0.2901		P value (Benjamini/Hochberg multi-comparison correction)	0.0201
										P value summary	ns		P value summary	*		P value summary	***		P value summary	*		P value summary	*		P value summary	ns		P value summary	*
										Significantly different (P < 0.05)?	No		Significantly different (P < 0.05)?	Yes		Significantly different (P < 0.05)?	Yes		Significantly different (P < 0.05)?	Yes		Significantly different (P < 0.05)?	Yes		Significantly different (P < 0.05)?	No		Significantly different (P < 0.05)?	Yes
										U test						U test			U test						U test
										Statistic (U-value)	230.5					Statistic (U-value)	67		Statistic (U-value)	121.5					Statistic (U-value)	171
										Alternative	two-sided					Alternative	two-sided		Alternative	two-sided					Alternative	two-sided
										Effect size (rank-biserial correlation)	0.1525					Effect size (rank-biserial correlation)	-0.6278		Effect size (rank-biserial correlation)	-0.3925					Effect size (rank-biserial correlation)	-0.145
										Effect size (common language effect size)	0.5762					Effect size (common language effect size)	0.1861		Effect size (common language effect size)	0.3038					Effect size (common language effect size)	0.4275
										P value	0.416					P value	0.001		P value	0.0341					P value	0.4398
										P value (Benjamini/Hochberg multi-comparison correction)	0.4659					P value (Benjamini/Hochberg multi-comparison correction)	0.004		P value (Benjamini/Hochberg multi-comparison correction)	0.0597					P value (Benjamini/Hochberg multi-comparison correction)	0.4736
										P value summary	ns					P value summary	**		P value summary	ns					P value summary	ns
										Significantly different (P < 0.05)?	No					Significantly different (P < 0.05)?	Yes		Significantly different (P < 0.05)?	No					Significantly different (P < 0.05)?	No
										MBML vs. SLP			MBML vs. SIP			MBML vs. SMP			MBML vs. CRE			LH vs. SLP			LH vs. SIP			LH vs. SMP
										Normality	P = 0.0548, True; P = 0.1193, True		Normality	P = 0.0548, True; P = 0.0519, True		Normality	P = 0.0548, True; P = 0.0462, False		Normality	P = 0.0548, True; P = 0.1173, True		Normality	P = 0.025, False; P = 0.1193, True		Normality	P = 0.025, False; P = 0.0519, True		Normality	P = 0.025, False; P = 0.0462, False
										Variance equality	P = 0.9769, True		Variance equality	P = 0.3698, True		Variance equality	P = 0.745, True		Variance equality	P = 0.8681, True		Variance equality	P = 0.6572, True		Variance equality	P = 0.6667, True		Variance equality	P = 0.8839, True
										mean1 ± s.e.m1	1.0133 ± 0.0666		mean1 ± s.e.m1	1.0133 ± 0.0666		mean1 ± s.e.m1	1.0133 ± 0.0666		mean1 ± s.e.m1	1.0133 ± 0.0666		mean1 ± s.e.m1	1.2412 ± 0.0598		mean1 ± s.e.m1	1.2412 ± 0.0598		mean1 ± s.e.m1	1.2412 ± 0.0598
										mean2 ± s.e.m2	1.3667 ± 0.0641		mean2 ± s.e.m2	1.2067 ± 0.0482		mean2 ± s.e.m2	1.28 ± 0.0595		mean2 ± s.e.m2	1.1467 ± 0.064		mean2 ± s.e.m2	1.3667 ± 0.0641		mean2 ± s.e.m2	1.2067 ± 0.0482		mean2 ± s.e.m2	1.28 ± 0.0595
										t test			t test			U test			t test			U test			U test			U test
										Statistic (T-value)	-3.805		Statistic (T-value)	-2.3524		Statistic (U-value)	87.5		Statistic (T-value)	-1.4436		Statistic (U-value)	105		Statistic (U-value)	182		Statistic (U-value)	153
										Alternative	two-sided		Alternative	two-sided		Alternative	two-sided		Alternative	two-sided		Alternative	two-sided		Alternative	two-sided		Alternative	two-sided
										Degrees of freedom	36		Degrees of freedom	38		Effect size (rank-biserial correlation)	-0.5625		Degrees of freedom	38		Effect size (rank-biserial correlation)	-0.3137		Effect size (rank-biserial correlation)	0.0706		Effect size (rank-biserial correlation)	-0.1
										Effect size (Cohen's d)	1.2362		Effect size (Cohen's d)	0.7439		Effect size (common language effect size)	0.2188		Effect size (Cohen's d)	0.4565		Effect size (common language effect size)	0.3431		Effect size (common language effect size)	0.5353		Effect size (common language effect size)	0.45
										Effect size (Hedges' g)	1.2103		Effect size (Hedges' g)	0.7291		P value	0.0024		Effect size (Hedges' g)	0.4474		P value	0.116		P value	0.7243		P value	0.6143
										P value	0.0005		P value	0.0239		P value (Benjamini/Hochberg multi-comparison correction)	0.0075		P value	0.1571		P value (Benjamini/Hochberg multi-comparison correction)	0.1709		P value (Benjamini/Hochberg multi-comparison correction)	0.7243		P value (Benjamini/Hochberg multi-comparison correction)	0.6371
										P value summary	***		P value summary	*		P value summary	**		P value summary	ns		P value summary	ns		P value summary	ns		P value summary	ns
										Significantly different (P < 0.05)?	Yes		Significantly different (P < 0.05)?	Yes		Significantly different (P < 0.05)?	Yes		Significantly different (P < 0.05)?	No		Significantly different (P < 0.05)?	No		Significantly different (P < 0.05)?	No		Significantly different (P < 0.05)?	No
										U test			U test						U test
										Statistic (U-value)	61.5		Statistic (U-value)	104					Statistic (U-value)	144
										Alternative	two-sided		Alternative	two-sided					Alternative	two-sided
										Effect size (rank-biserial correlation)	-0.6583		Effect size (rank-biserial correlation)	-0.48					Effect size (rank-biserial correlation)	-0.28
										Effect size (common language effect size)	0.1708		Effect size (common language effect size)	0.26					Effect size (common language effect size)	0.36
										P value	0.0006		P value	0.0096					P value	0.1324
										P value (Benjamini/Hochberg multi-comparison correction)	0.0028		P value (Benjamini/Hochberg multi-comparison correction)	0.0224					P value (Benjamini/Hochberg multi-comparison correction)	0.1854
										P value summary	**		P value summary	*					P value summary	ns
										Significantly different (P < 0.05)?	Yes		Significantly different (P < 0.05)?	Yes					Significantly different (P < 0.05)?	No
										LH vs. CRE			SLP vs. SIP			SLP vs. SMP			SLP vs. CRE			SIP vs. SMP			SIP vs. CRE			SMP vs. CRE
										Normality	P = 0.025, False; P = 0.1173, True		Normality	P = 0.1193, True; P = 0.0519, True		Normality	P = 0.1193, True; P = 0.0462, False		Normality	P = 0.1193, True; P = 0.1173, True		Normality	P = 0.0519, True; P = 0.0462, False		Normality	P = 0.0519, True; P = 0.1173, True		Normality	P = 0.0462, False; P = 0.1173, True
										Variance equality	P = 0.495, True		Variance equality	P = 0.3498, True		Variance equality	P = 0.7558, True		Variance equality	P = 0.8349, True		Variance equality	P = 0.5459, True		Variance equality	P = 0.2158, True		Variance equality	P = 0.5849, True
										mean1 ± s.e.m1	1.2412 ± 0.0598		mean1 ± s.e.m1	1.3667 ± 0.0641		mean1 ± s.e.m1	1.3667 ± 0.0641		mean1 ± s.e.m1	1.3667 ± 0.0641		mean1 ± s.e.m1	1.2067 ± 0.0482		mean1 ± s.e.m1	1.2067 ± 0.0482		mean1 ± s.e.m1	1.28 ± 0.0595
										mean2 ± s.e.m2	1.1467 ± 0.064		mean2 ± s.e.m2	1.2067 ± 0.0482		mean2 ± s.e.m2	1.28 ± 0.0595		mean2 ± s.e.m2	1.1467 ± 0.064		mean2 ± s.e.m2	1.28 ± 0.0595		mean2 ± s.e.m2	1.1467 ± 0.064		mean2 ± s.e.m2	1.1467 ± 0.064
										U test			t test			U test			t test			U test			t test			U test
										Statistic (U-value)	209		Statistic (T-value)	2.0192		Statistic (U-value)	212.5		Statistic (T-value)	2.4209		Statistic (U-value)	168		Statistic (T-value)	0.7484		Statistic (U-value)	259.5
										Alternative	two-sided		Alternative	two-sided		Alternative	two-sided		Alternative	two-sided		Alternative	two-sided		Alternative	two-sided		Alternative	two-sided
										Effect size (rank-biserial correlation)	0.2294		Degrees of freedom	36		Effect size (rank-biserial correlation)	0.1806		Degrees of freedom	36		Effect size (rank-biserial correlation)	-0.16		Degrees of freedom	38		Effect size (rank-biserial correlation)	0.2975
										Effect size (common language effect size)	0.6147		Effect size (Cohen's d)	0.656		Effect size (common language effect size)	0.5903		Effect size (Cohen's d)	0.7865		Effect size (common language effect size)	0.42		Effect size (Cohen's d)	0.2367		Effect size (common language effect size)	0.6488
										P value	0.2399		Effect size (Hedges' g)	0.6422		P value	0.3486		Effect size (Hedges' g)	0.77		P value	0.393		Effect size (Hedges' g)	0.232		P value	0.1099
										P value (Benjamini/Hochberg multi-comparison correction)	0.3199		P value	0.051		P value (Benjamini/Hochberg multi-comparison correction)	0.4244		P value	0.0207		P value (Benjamini/Hochberg multi-comparison correction)	0.4585		P value	0.4588		P value (Benjamini/Hochberg multi-comparison correction)	0.1709
										P value summary	ns		P value summary	ns		P value summary	ns		P value summary	*		P value summary	ns		P value summary	ns		P value summary	ns
										Significantly different (P < 0.05)?	No		Significantly different (P < 0.05)?	No		Significantly different (P < 0.05)?	No		Significantly different (P < 0.05)?	Yes		Significantly different (P < 0.05)?	No		Significantly different (P < 0.05)?	No		Significantly different (P < 0.05)?	No
													U test						U test						U test
													Statistic (U-value)	249.5					Statistic (U-value)	257.5					Statistic (U-value)	239.5
													Alternative	two-sided					Alternative	two-sided					Alternative	two-sided
													Effect size (rank-biserial correlation)	0.3861					Effect size (rank-biserial correlation)	0.4306					Effect size (rank-biserial correlation)	0.1975
													Effect size (common language effect size)	0.6931					Effect size (common language effect size)	0.7153					Effect size (common language effect size)	0.5988
													P value	0.0429					P value	0.0241					P value	0.2904
													P value (Benjamini/Hochberg multi-comparison correction)	0.0707					P value (Benjamini/Hochberg multi-comparison correction)	0.045					P value (Benjamini/Hochberg multi-comparison correction)	0.3696
													P value summary	ns					P value summary	*					P value summary	ns
													Significantly different (P < 0.05)?	No					Significantly different (P < 0.05)?	Yes					Significantly different (P < 0.05)?	No
rACh
	MBPED	MBVL	MBML	SIP	SMP	CRE				MBPED vs. MBVL			MBPED vs. MBML			MBPED vs. SIP			MBPED vs. SMP			MBPED vs. CRE			MBVL vs. MBML			MBVL vs. SIP
fly1	2		1.13333		1.63333	1.46667				Normality	P = 0.1735, True; P = 0.0244, False		Normality	P = 0.1735, True; P = 0.3632, True		Normality	P = 0.1735, True; P = 0.1551, True		Normality	P = 0.1735, True; P = 0.0019, False		Normality	P = 0.1735, True; P = 0.0587, True		Normality	P = 0.0244, False; P = 0.3632, True		Normality	P = 0.0244, False; P = 0.1551, True
fly2	1.66667	1.13333	1.46667	0.9	0.966667	1.06667				Variance equality	P = 0.4269, True		Variance equality	P = 0.3039, True		Variance equality	P = 0.1234, True		Variance equality	P = 0.616, True		Variance equality	P = 0.8941, True		Variance equality	P = 0.9748, True		Variance equality	P = 0.3526, True
fly3	1.06667	0.833333	1.6		0.933333	0.733333				mean1 ± s.e.m1	1.9667 ± 0.2875		mean1 ± s.e.m1	1.9667 ± 0.2875		mean1 ± s.e.m1	1.9667 ± 0.2875		mean1 ± s.e.m1	1.9667 ± 0.2875		mean1 ± s.e.m1	1.9667 ± 0.2875		mean1 ± s.e.m1	1.3708 ± 0.2135		mean1 ± s.e.m1	1.3708 ± 0.2135
fly4	4.06667	2.03333	2.26667	1.56667	1.53333	2.3				mean2 ± s.e.m2	1.3708 ± 0.2135		mean2 ± s.e.m2	1.6 ± 0.1454		mean2 ± s.e.m2	1.0952 ± 0.0947		mean2 ± s.e.m2	1.3741 ± 0.2448		mean2 ± s.e.m2	1.6133 ± 0.2832		mean2 ± s.e.m2	1.6 ± 0.1454		mean2 ± s.e.m2	1.0952 ± 0.0947
fly5	1.7		1.76667			1.4
fly6	2.7	0.966667	1.43333	1.2	0.866667	0.733333				U test			t test			t test			U test			t test			U test			U test
fly7	1.83333	1.16667	1.03333	0.9	0.9	1.03333				Statistic (U-value)	57		Statistic (T-value)	1.1382		Statistic (T-value)	2.45		Statistic (U-value)	70		Statistic (T-value)	0.8757		Statistic (U-value)	27		Statistic (U-value)	34.5
fly8	1.4	1.03333	1.06667	1.03333	0.966667	3.2				Alternative	two-sided		Alternative	two-sided		Alternative	two-sided		Alternative	two-sided		Alternative	two-sided		Alternative	two-sided		Alternative	two-sided
fly9	2.3	1.23333	2	0.866667	1.4	1.23333				Effect size (rank-biserial correlation)	0.425		Degrees of freedom	18		Degrees of freedom	15		Effect size (rank-biserial correlation)	0.5556		Degrees of freedom	18		Effect size (rank-biserial correlation)	-0.325		Effect size (rank-biserial correlation)	0.2321
fly10	0.933333	2.56667	2.23333	1.2	3.16667	2.96667				Effect size (common language effect size)	0.7125		Effect size (Cohen's d)	0.509		Effect size (Cohen's d)	1.2073		Effect size (common language effect size)	0.7778		Effect size (Cohen's d)	0.3916		Effect size (common language effect size)	0.3375		Effect size (common language effect size)	0.6161
										P value	0.1457		Effect size (Hedges' g)	0.4875		Effect size (Hedges' g)	1.1459		P value	0.0452		Effect size (Hedges' g)	0.3751		P value	0.2662		P value	0.4863
										P value (Benjamini/Hochberg multi-comparison correction)	0.4371		P value	0.27		P value	0.027		P value (Benjamini/Hochberg multi-comparison correction)	0.226		P value	0.3928		P value (Benjamini/Hochberg multi-comparison correction)	0.5423		P value (Benjamini/Hochberg multi-comparison correction)	0.6691
										P value summary	ns		P value summary	ns		P value summary	*		P value summary	ns		P value summary	ns		P value summary	ns		P value summary	ns
										Significantly different (P < 0.05)?	No		Significantly different (P < 0.05)?	No		Significantly different (P < 0.05)?	Yes		Significantly different (P < 0.05)?	No		Significantly different (P < 0.05)?	No		Significantly different (P < 0.05)?	No		Significantly different (P < 0.05)?	No
													U test			U test						U test
													Statistic (U-value)	61		Statistic (U-value)	62					Statistic (U-value)	64.5
													Alternative	two-sided		Alternative	two-sided					Alternative	two-sided
													Effect size (rank-biserial correlation)	0.22		Effect size (rank-biserial correlation)	0.7714					Effect size (rank-biserial correlation)	0.29
													Effect size (common language effect size)	0.61		Effect size (common language effect size)	0.8857					Effect size (common language effect size)	0.645
													P value	0.427		P value	0.0096					P value	0.2892
													P value (Benjamini/Hochberg multi-comparison correction)	0.6691		P value (Benjamini/Hochberg multi-comparison correction)	0.144					P value (Benjamini/Hochberg multi-comparison correction)	0.5423
													P value summary	ns		P value summary	ns					P value summary	ns
													Significantly different (P < 0.05)?	No		Significantly different (P < 0.05)?	No					Significantly different (P < 0.05)?	No
										MBVL vs. SMP			MBVL vs. CRE			MBML vs. SIP			MBML vs. SMP			MBML vs. CRE			SIP vs. SMP			SIP vs. CRE			SMP vs. CRE
										Normality	P = 0.0244, False; P = 0.0019, False		Normality	P = 0.0244, False; P = 0.0587, True		Normality	P = 0.3632, True; P = 0.1551, True		Normality	P = 0.3632, True; P = 0.0019, False		Normality	P = 0.3632, True; P = 0.0587, True		Normality	P = 0.1551, True; P = 0.0019, False		Normality	P = 0.1551, True; P = 0.0587, True		Normality	P = 0.0019, False; P = 0.0587, True
										Variance equality	P = 0.8126, True		Variance equality	P = 0.3439, True		Variance equality	P = 0.1016, True		Variance equality	P = 0.7445, True		Variance equality	P = 0.2206, True		Variance equality	P = 0.3476, True		Variance equality	P = 0.0857, True		Variance equality	P = 0.526, True
										mean1 ± s.e.m1	1.3708 ± 0.2135		mean1 ± s.e.m1	1.3708 ± 0.2135		mean1 ± s.e.m1	1.6 ± 0.1454		mean1 ± s.e.m1	1.6 ± 0.1454		mean1 ± s.e.m1	1.6 ± 0.1454		mean1 ± s.e.m1	1.0952 ± 0.0947		mean1 ± s.e.m1	1.0952 ± 0.0947		mean1 ± s.e.m1	1.3741 ± 0.2448
										mean2 ± s.e.m2	1.3741 ± 0.2448		mean2 ± s.e.m2	1.6133 ± 0.2832		mean2 ± s.e.m2	1.0952 ± 0.0947		mean2 ± s.e.m2	1.3741 ± 0.2448		mean2 ± s.e.m2	1.6133 ± 0.2832		mean2 ± s.e.m2	1.3741 ± 0.2448		mean2 ± s.e.m2	1.6133 ± 0.2832		mean2 ± s.e.m2	1.6133 ± 0.2832
										U test			U test			t test			U test			t test			U test			t test			U test
										Statistic (U-value)	40		Statistic (U-value)	34		Statistic (T-value)	2.6279		Statistic (U-value)	66		Statistic (T-value)	-0.0419		Statistic (U-value)	25.5		Statistic (T-value)	-1.4777		Statistic (U-value)	38.5
										Alternative	two-sided		Alternative	two-sided		Alternative	two-sided		Alternative	two-sided		Alternative	two-sided		Alternative	two-sided		Alternative	two-sided		Alternative	two-sided
										Effect size (rank-biserial correlation)	0.1111		Effect size (rank-biserial correlation)	-0.15		Degrees of freedom	15		Effect size (rank-biserial correlation)	0.4667		Degrees of freedom	18		Effect size (rank-biserial correlation)	-0.1905		Degrees of freedom	15		Effect size (rank-biserial correlation)	-0.1444
										Effect size (common language effect size)	0.5556		Effect size (common language effect size)	0.425		Effect size (Cohen's d)	1.295		Effect size (common language effect size)	0.7333		Effect size (Cohen's d)	0.0187		Effect size (common language effect size)	0.4048		Effect size (Cohen's d)	0.7282		Effect size (common language effect size)	0.4278
										P value	0.7357		P value	0.6245		Effect size (Hedges' g)	1.2292		P value	0.094		Effect size (Hedges' g)	0.0179		P value	0.5584		Effect size (Hedges' g)	0.6912		P value	0.6237
										P value (Benjamini/Hochberg multi-comparison correction)	0.7357		P value (Benjamini/Hochberg multi-comparison correction)	0.6691		P value	0.019		P value (Benjamini/Hochberg multi-comparison correction)	0.3525		P value	0.967		P value (Benjamini/Hochberg multi-comparison correction)	0.6691		P value	0.1602		P value (Benjamini/Hochberg multi-comparison correction)	0.6691
										P value summary	ns		P value summary	ns		P value summary	*		P value summary	ns		P value summary	ns		P value summary	ns		P value summary	ns		P value summary	ns
										Significantly different (P < 0.05)?	No		Significantly different (P < 0.05)?	No		Significantly different (P < 0.05)?	Yes		Significantly different (P < 0.05)?	No		Significantly different (P < 0.05)?	No		Significantly different (P < 0.05)?	No		Significantly different (P < 0.05)?	No		Significantly different (P < 0.05)?	No
																U test						U test						U test
																Statistic (U-value)	58.5					Statistic (U-value)	57.5					Statistic (U-value)	23.5
																Alternative	two-sided					Alternative	two-sided					Alternative	two-sided
																Effect size (rank-biserial correlation)	0.6714					Effect size (rank-biserial correlation)	0.15					Effect size (rank-biserial correlation)	-0.3286
																Effect size (common language effect size)	0.8357					Effect size (common language effect size)	0.575					Effect size (common language effect size)	0.3357
																P value	0.0245					P value	0.5961					P value	0.2819
																P value (Benjamini/Hochberg multi-comparison correction)	0.1838					P value (Benjamini/Hochberg multi-comparison correction)	0.6691					P value (Benjamini/Hochberg multi-comparison correction)	0.5423
																P value summary	ns					P value summary	ns					P value summary	ns
																Significantly different (P < 0.05)?	No					Significantly different (P < 0.05)?	No					Significantly different (P < 0.05)?	No
r5-HT
	MBVL	MBML	SIP	SMP	CRE					MBVL vs. MBML			MBVL vs. SIP			MBVL vs. SMP			MBVL vs. CRE			MBML vs. SIP			MBML vs. SMP			MBML vs. CRE			SIP vs. SMP			SIP vs. CRE			SMP vs. CRE
fly11	5.33333	5.86667	6.13333	5.26667	4.86667					Normality	P = 0.2742, True; P = 0.063, True		Normality	P = 0.2742, True; P = 0.6534, True		Normality	P = 0.2742, True; P = 0.7595, True		Normality	P = 0.2742, True; P = 0.0352, False		Normality	P = 0.063, True; P = 0.6534, True		Normality	P = 0.063, True; P = 0.7595, True		Normality	P = 0.063, True; P = 0.0352, False		Normality	P = 0.6534, True; P = 0.7595, True		Normality	P = 0.6534, True; P = 0.0352, False		Normality	P = 0.7595, True; P = 0.0352, False
fly12			5.73333	5.6	5.8					Variance equality	P = 0.4691, True		Variance equality	P = 0.7427, True		Variance equality	P = 0.7223, True		Variance equality	P = 0.9717, True		Variance equality	P = 0.6042, True		Variance equality	P = 0.6036, True		Variance equality	P = 0.5274, True		Variance equality	P = 0.9854, True		Variance equality	P = 0.7693, True		Variance equality	P = 0.7561, True
fly13	1.66667	1.66667	5.53333	6.13333	1.6					mean1 ± s.e.m1	3.2889 ± 0.5856		mean1 ± s.e.m1	3.2889 ± 0.5856		mean1 ± s.e.m1	3.2889 ± 0.5856		mean1 ± s.e.m1	3.2889 ± 0.5856		mean1 ± s.e.m1	2.5852 ± 0.4872		mean1 ± s.e.m1	2.5852 ± 0.4872		mean1 ± s.e.m1	2.5852 ± 0.4872		mean1 ± s.e.m1	4.1133 ± 0.4799		mean1 ± s.e.m1	4.1133 ± 0.4799		mean1 ± s.e.m1	3.8133 ± 0.4734
fly14	6.13333	3.46667	4.66667	3.26667	2.4					mean2 ± s.e.m2	2.5852 ± 0.4872		mean2 ± s.e.m2	4.1133 ± 0.4799		mean2 ± s.e.m2	3.8133 ± 0.4734		mean2 ± s.e.m2	3.1733 ± 0.6231		mean2 ± s.e.m2	4.1133 ± 0.4799		mean2 ± s.e.m2	3.8133 ± 0.4734		mean2 ± s.e.m2	3.1733 ± 0.6231		mean2 ± s.e.m2	3.8133 ± 0.4734		mean2 ± s.e.m2	3.1733 ± 0.6231		mean2 ± s.e.m2	3.1733 ± 0.6231
fly15	2	1.66667	2.13333	2.8	6.93333
fly16	3.13333	3.33333	2.93333	3.06667	2.86667					t test			t test			t test			U test			t test			t test			U test			t test			U test			U test
fly17	2.93333	2.4	4.66667	2.13333	2.33333					Statistic (T-value)	0.9237		Statistic (T-value)	-1.0977		Statistic (T-value)	-0.7026		Statistic (U-value)	49		Statistic (T-value)	-2.2298		Statistic (T-value)	-1.8055		Statistic (U-value)	39.5		Statistic (T-value)	0.445		Statistic (U-value)	66.5		Statistic (U-value)	65
fly18	1.26667	2	1.73333	1.66667	1.86667					Alternative	two-sided		Alternative	two-sided		Alternative	two-sided		Alternative	two-sided		Alternative	two-sided		Alternative	two-sided		Alternative	two-sided		Alternative	two-sided		Alternative	two-sided		Alternative	two-sided
fly19	2.2	1.06667	3.46667	4.13333	1.33333					Degrees of freedom	16		Degrees of freedom	17		Degrees of freedom	17		Effect size (rank-biserial correlation)	0.0889		Degrees of freedom	17		Degrees of freedom	17		Effect size (rank-biserial correlation)	-0.1222		Degrees of freedom	18		Effect size (rank-biserial correlation)	0.33		Effect size (rank-biserial correlation)	0.3
fly20	4.93333	1.8	4.13333	4.06667	1.73333					Effect size (Cohen's d)	0.4355		Effect size (Cohen's d)	0.5044		Effect size (Cohen's d)	0.3228		Effect size (common language effect size)	0.5444		Effect size (Cohen's d)	1.0245		Effect size (Cohen's d)	0.8296		Effect size (common language effect size)	0.4389		Effect size (Cohen's d)	0.199		Effect size (common language effect size)	0.665		Effect size (common language effect size)	0.65
										Effect size (Hedges' g)	0.4148		Effect size (Hedges' g)	0.4818		Effect size (Hedges' g)	0.3083		P value	0.7751		Effect size (Hedges' g)	0.9786		Effect size (Hedges' g)	0.7925		P value	0.6828		Effect size (Hedges' g)	0.1906		P value	0.2261		P value	0.273
										P value	0.3693		P value	0.2876		P value	0.4918		P value (Benjamini/Hochberg multi-comparison correction)	0.7751		P value	0.0395		P value	0.0887		P value (Benjamini/Hochberg multi-comparison correction)	0.7587		P value	0.6616		P value (Benjamini/Hochberg multi-comparison correction)	0.6136		P value (Benjamini/Hochberg multi-comparison correction)	0.6136
										P value summary	ns		P value summary	ns		P value summary	ns		P value summary	ns		P value summary	*		P value summary	ns		P value summary	ns		P value summary	ns		P value summary	ns		P value summary	ns
										Significantly different (P < 0.05)?	No		Significantly different (P < 0.05)?	No		Significantly different (P < 0.05)?	No		Significantly different (P < 0.05)?	No		Significantly different (P < 0.05)?	Yes		Significantly different (P < 0.05)?	No		Significantly different (P < 0.05)?	No		Significantly different (P < 0.05)?	No		Significantly different (P < 0.05)?	No		Significantly different (P < 0.05)?	No
										U test			U test			U test						U test			U test						U test
										Statistic (U-value)	49.5		Statistic (U-value)	32		Statistic (U-value)	35					Statistic (U-value)	19.5		Statistic (U-value)	24					Statistic (U-value)	57.5
										Alternative	two-sided		Alternative	two-sided		Alternative	two-sided					Alternative	two-sided		Alternative	two-sided					Alternative	two-sided
										Effect size (rank-biserial correlation)	0.2222		Effect size (rank-biserial correlation)	-0.2889		Effect size (rank-biserial correlation)	-0.2222					Effect size (rank-biserial correlation)	-0.5667		Effect size (rank-biserial correlation)	-0.4667					Effect size (rank-biserial correlation)	0.15
										Effect size (common language effect size)	0.6111		Effect size (common language effect size)	0.3556		Effect size (common language effect size)	0.3889					Effect size (common language effect size)	0.2167		Effect size (common language effect size)	0.2667					Effect size (common language effect size)	0.575
										P value	0.4517		P value	0.3068		P value	0.4375					P value	0.041		P value	0.0936					P value	0.5961
										P value (Benjamini/Hochberg multi-comparison correction)	0.6453		P value (Benjamini/Hochberg multi-comparison correction)	0.6136		P value (Benjamini/Hochberg multi-comparison correction)	0.6453					P value (Benjamini/Hochberg multi-comparison correction)	0.41		P value (Benjamini/Hochberg multi-comparison correction)	0.468					P value (Benjamini/Hochberg multi-comparison correction)	0.7451
										P value summary	ns		P value summary	ns		P value summary	ns					P value summary	ns		P value summary	ns					P value summary	ns
										Significantly different (P < 0.05)?	No		Significantly different (P < 0.05)?	No		Significantly different (P < 0.05)?	No					Significantly different (P < 0.05)?	No		Significantly different (P < 0.05)?	No					Significantly different (P < 0.05)?	No
Pulse width
G7f
	MBPED	MBVL	MBML	LH	SLP	SIP	SMP	CRE		MBPED vs. MBVL			MBPED vs. MBML			MBPED vs. LH			MBPED vs. SLP			MBPED vs. SIP			MBPED vs. SMP			MBPED vs. CRE
fly1	2.56667	3.7	3.46667	4.43333	4.8	3.66667	3.96667	4.53333		Normality	P = 0.0027, False; P = 0.2229, True		Normality	P = 0.0027, False; P = 0.601, True		Normality	P = 0.0027, False; P = 0.6107, True		Normality	P = 0.0027, False; P = 0.6265, True		Normality	P = 0.0027, False; P = 0.497, True		Normality	P = 0.0027, False; P = 0.2393, True		Normality	P = 0.0027, False; P = 0.5483, True
fly2	1.26667	2.33333	1.46667	2.9	3.1	2.63333	3.16667	2.1		Variance equality	P = 0.3843, True		Variance equality	P = 0.6346, True		Variance equality	P = 0.2044, True		Variance equality	P = 0.1341, True		Variance equality	P = 0.393, True		Variance equality	P = 0.3416, True		Variance equality	P = 0.4365, True
fly3	1.56667	6.06667	3.53333	5.73333	6.56667	5.83333	4.66667	3.53333		mean1 ± s.e.m1	3.063 ± 0.543		mean1 ± s.e.m1	3.063 ± 0.543		mean1 ± s.e.m1	3.063 ± 0.543		mean1 ± s.e.m1	3.063 ± 0.543		mean1 ± s.e.m1	3.063 ± 0.543		mean1 ± s.e.m1	3.063 ± 0.543		mean1 ± s.e.m1	3.063 ± 0.543
fly4	3.06667	4.8	4.53333	4.63333	5.46667	4.8	4.8	4.53333		mean2 ± s.e.m2	4.0817 ± 0.3373		mean2 ± s.e.m2	4.345 ± 0.387		mean2 ± s.e.m2	4.5137 ± 0.3087		mean2 ± s.e.m2	4.6574 ± 0.2686		mean2 ± s.e.m2	4.6417 ± 0.3521		mean2 ± s.e.m2	4.6267 ± 0.3281		mean2 ± s.e.m2	4.545 ± 0.3644
fly5	3.13333	3.5	5.46667		3.73333	4.13333	3.9	4.26667
fly6	1.6	3.13333	2.06667	3.16667	3.43333	3.1	3.26667	2.3		U test			U test			U test			U test			U test			U test			U test
fly7	6.33333	3.76667	6	4	5.83333	3.5	5.8	6.1		Statistic (U-value)	102.5		Statistic (U-value)	103		Statistic (U-value)	77.5		Statistic (U-value)	78.5		Statistic (U-value)	89		Statistic (U-value)	87		Statistic (U-value)	91
fly8	1.43333	2.8	4.93333	3.2	3.66667	4.16667	7.3	4.03333		Alternative	two-sided		Alternative	two-sided		Alternative	two-sided		Alternative	two-sided		Alternative	two-sided		Alternative	two-sided		Alternative	two-sided
fly9	0.966667	3.2	2.83333	6	5.83333	3.16667	2.8	3.03333		Effect size (rank-biserial correlation)	-0.4306		Effect size (rank-biserial correlation)	-0.4278		Effect size (rank-biserial correlation)	-0.4935		Effect size (rank-biserial correlation)	-0.5154		Effect size (rank-biserial correlation)	-0.5056		Effect size (rank-biserial correlation)	-0.5167		Effect size (rank-biserial correlation)	-0.4944
fly10	1.4	6	3.86667	4.86667	5.33333	5.83333	6.2	3.66667		Effect size (common language effect size)	0.2847		Effect size (common language effect size)	0.2861		Effect size (common language effect size)	0.2533		Effect size (common language effect size)	0.2423		Effect size (common language effect size)	0.2472		Effect size (common language effect size)	0.2417		Effect size (common language effect size)	0.2528
fly11	5.86667	5.6	5.93333			5.6	5.66667	6		P value	0.0244		P value	0.0253		P value	0.0133		P value	0.0086		P value	0.0081		P value	0.0068		P value	0.0097
fly12	7	6.8	7.33333			6.93333	6.8	7		P value (Benjamini/Hochberg multi-comparison correction)	0.1012		P value (Benjamini/Hochberg multi-comparison correction)	0.1012		P value (Benjamini/Hochberg multi-comparison correction)	0.0745		P value (Benjamini/Hochberg multi-comparison correction)	0.0679		P value (Benjamini/Hochberg multi-comparison correction)	0.0679		P value (Benjamini/Hochberg multi-comparison correction)	0.0679		P value (Benjamini/Hochberg multi-comparison correction)	0.0679
fly13	0.933333	2.53333	5.73333	6.13333	4.86667	5.8	6	5.26667		P value summary	ns		P value summary	ns		P value summary	ns		P value summary	ns		P value summary	ns		P value summary	ns		P value summary	ns
fly14	2.06667	4.73333	2.73333	5.53333	5	4.4	4	3.93333		Significantly different (P < 0.05)?	No		Significantly different (P < 0.05)?	No		Significantly different (P < 0.05)?	No		Significantly different (P < 0.05)?	No		Significantly different (P < 0.05)?	No		Significantly different (P < 0.05)?	No		Significantly different (P < 0.05)?	No
fly15	8.26667	6.4	7.06667	5.13333	5.13333	6.4	6.6	7.13333
fly16		4.73333	5.6	4.26667	4.4	5	4.73333	5.2		MBVL vs. MBML			MBVL vs. LH			MBVL vs. SLP			MBVL vs. SIP			MBVL vs. SMP			MBVL vs. CRE			MBML vs. LH
fly17	1.53333	2.13333	1.73333	6.93333	3.8	2.33333	2.6	2.06667		Normality	P = 0.2229, True; P = 0.601, True		Normality	P = 0.2229, True; P = 0.6107, True		Normality	P = 0.2229, True; P = 0.6265, True		Normality	P = 0.2229, True; P = 0.497, True		Normality	P = 0.2229, True; P = 0.2393, True		Normality	P = 0.2229, True; P = 0.5483, True		Normality	P = 0.601, True; P = 0.6107, True
fly18	1.73333	2	2.73333	3.06667	6.4	8.4	3.2	7.53333		Variance equality	P = 0.5162, True		Variance equality	P = 0.3919, True		Variance equality	P = 0.2047, True		Variance equality	P = 0.9909, True		Variance equality	P = 0.9023, True		Variance equality	P = 0.8985, True		Variance equality	P = 0.1474, True
fly19	4.4	2.86667	4.8	2.66667	2.73333	3.13333	2.8	3.53333		mean1 ± s.e.m1	4.0817 ± 0.3373		mean1 ± s.e.m1	4.0817 ± 0.3373		mean1 ± s.e.m1	4.0817 ± 0.3373		mean1 ± s.e.m1	4.0817 ± 0.3373		mean1 ± s.e.m1	4.0817 ± 0.3373		mean1 ± s.e.m1	4.0817 ± 0.3373		mean1 ± s.e.m1	4.345 ± 0.387
fly20		4.53333	5.06667	4.06667	3.73333	4	4.26667	5.13333		mean2 ± s.e.m2	4.345 ± 0.387		mean2 ± s.e.m2	4.5137 ± 0.3087		mean2 ± s.e.m2	4.6574 ± 0.2686		mean2 ± s.e.m2	4.6417 ± 0.3521		mean2 ± s.e.m2	4.6267 ± 0.3281		mean2 ± s.e.m2	4.545 ± 0.3644		mean2 ± s.e.m2	4.5137 ± 0.3087
										t test			t test			t test			t test			t test			t test			t test
										Statistic (T-value)	-0.513		Statistic (T-value)	-0.9319		Statistic (T-value)	-1.3157		Statistic (T-value)	-1.1485		Statistic (T-value)	-1.1583		Statistic (T-value)	-0.9331		Statistic (T-value)	-0.3325
										Alternative	two-sided		Alternative	two-sided		Alternative	two-sided		Alternative	two-sided		Alternative	two-sided		Alternative	two-sided		Alternative	two-sided
										Degrees of freedom	38		Degrees of freedom	35		Degrees of freedom	36		Degrees of freedom	38		Degrees of freedom	38		Degrees of freedom	38		Degrees of freedom	35
										Effect size (Cohen's d)	0.1622		Effect size (Cohen's d)	0.3074		Effect size (Cohen's d)	0.4275		Effect size (Cohen's d)	0.3632		Effect size (Cohen's d)	0.3663		Effect size (Cohen's d)	0.2951		Effect size (Cohen's d)	0.1097
										Effect size (Hedges' g)	0.159		Effect size (Hedges' g)	0.3008		Effect size (Hedges' g)	0.4185		Effect size (Hedges' g)	0.356		Effect size (Hedges' g)	0.359		Effect size (Hedges' g)	0.2892		Effect size (Hedges' g)	0.1073
										P value	0.6109		P value	0.3578		P value	0.1966		P value	0.2579		P value	0.254		P value	0.3566		P value	0.7415
										P value summary	ns		P value summary	ns		P value summary	ns		P value summary	ns		P value summary	ns		P value summary	ns		P value summary	ns
										Significantly different (P < 0.05)?	No		Significantly different (P < 0.05)?	No		Significantly different (P < 0.05)?	No		Significantly different (P < 0.05)?	No		Significantly different (P < 0.05)?	No		Significantly different (P < 0.05)?	No		Significantly different (P < 0.05)?	No
										U test			U test			U test			U test			U test			U test			U test
										Statistic (U-value)	183		Statistic (U-value)	138		Statistic (U-value)	132		Statistic (U-value)	161		Statistic (U-value)	156		Statistic (U-value)	167.5		Statistic (U-value)	160
										Alternative	two-sided		Alternative	two-sided		Alternative	two-sided		Alternative	two-sided		Alternative	two-sided		Alternative	two-sided		Alternative	two-sided
										Effect size (rank-biserial correlation)	-0.085		Effect size (rank-biserial correlation)	-0.1882		Effect size (rank-biserial correlation)	-0.2667		Effect size (rank-biserial correlation)	-0.195		Effect size (rank-biserial correlation)	-0.22		Effect size (rank-biserial correlation)	-0.1625		Effect size (rank-biserial correlation)	-0.0588
										Effect size (common language effect size)	0.4575		Effect size (common language effect size)	0.4059		Effect size (common language effect size)	0.3667		Effect size (common language effect size)	0.4025		Effect size (common language effect size)	0.39		Effect size (common language effect size)	0.4188		Effect size (common language effect size)	0.4706
										P value	0.6553		P value	0.337		P value	0.1648		P value	0.2975		P value	0.2391		P value	0.3866		P value	0.7721
										P value (Benjamini/Hochberg multi-comparison correction)	1		P value (Benjamini/Hochberg multi-comparison correction)	0.8578		P value (Benjamini/Hochberg multi-comparison correction)	0.5768		P value (Benjamini/Hochberg multi-comparison correction)	0.833		P value (Benjamini/Hochberg multi-comparison correction)	0.7439		P value (Benjamini/Hochberg multi-comparison correction)	0.9021		P value (Benjamini/Hochberg multi-comparison correction)	1
										P value summary	ns		P value summary	ns		P value summary	ns		P value summary	ns		P value summary	ns		P value summary	ns		P value summary	ns
										Significantly different (P < 0.05)?	No		Significantly different (P < 0.05)?	No		Significantly different (P < 0.05)?	No		Significantly different (P < 0.05)?	No		Significantly different (P < 0.05)?	No		Significantly different (P < 0.05)?	No		Significantly different (P < 0.05)?	No
										MBML vs. SLP			MBML vs. SIP			MBML vs. SMP			MBML vs. CRE			LH vs. SLP			LH vs. SIP			LH vs. SMP
										Normality	P = 0.601, True; P = 0.6265, True		Normality	P = 0.601, True; P = 0.497, True		Normality	P = 0.601, True; P = 0.2393, True		Normality	P = 0.601, True; P = 0.5483, True		Normality	P = 0.6107, True; P = 0.6265, True		Normality	P = 0.6107, True; P = 0.497, True		Normality	P = 0.6107, True; P = 0.2393, True
										Variance equality	P = 0.064, True		Variance equality	P = 0.5353, True		Variance equality	P = 0.4277, True		Variance equality	P = 0.6199, True		Variance equality	P = 0.6851, True		Variance equality	P = 0.4399, True		Variance equality	P = 0.4319, True
										mean1 ± s.e.m1	4.345 ± 0.387		mean1 ± s.e.m1	4.345 ± 0.387		mean1 ± s.e.m1	4.345 ± 0.387		mean1 ± s.e.m1	4.345 ± 0.387		mean1 ± s.e.m1	4.5137 ± 0.3087		mean1 ± s.e.m1	4.5137 ± 0.3087		mean1 ± s.e.m1	4.5137 ± 0.3087
										mean2 ± s.e.m2	4.6574 ± 0.2686		mean2 ± s.e.m2	4.6417 ± 0.3521		mean2 ± s.e.m2	4.6267 ± 0.3281		mean2 ± s.e.m2	4.545 ± 0.3644		mean2 ± s.e.m2	4.6574 ± 0.2686		mean2 ± s.e.m2	4.6417 ± 0.3521		mean2 ± s.e.m2	4.6267 ± 0.3281
										t test			t test			t test			t test			t test			t test			t test
										Statistic (T-value)	-0.6492		Statistic (T-value)	-0.567		Statistic (T-value)	-0.5552		Statistic (T-value)	-0.3763		Statistic (T-value)	-0.3523		Statistic (T-value)	-0.2685		Statistic (T-value)	-0.2478
										Alternative	two-sided		Alternative	two-sided		Alternative	two-sided		Alternative	two-sided		Alternative	two-sided		Alternative	two-sided		Alternative	two-sided
										Degrees of freedom	36		Degrees of freedom	38		Degrees of freedom	38		Degrees of freedom	38		Degrees of freedom	33		Degrees of freedom	35		Degrees of freedom	35
										Effect size (Cohen's d)	0.2109		Effect size (Cohen's d)	0.1793		Effect size (Cohen's d)	0.1756		Effect size (Cohen's d)	0.119		Effect size (Cohen's d)	0.1191		Effect size (Cohen's d)	0.0886		Effect size (Cohen's d)	0.0817
										Effect size (Hedges' g)	0.2065		Effect size (Hedges' g)	0.1757		Effect size (Hedges' g)	0.1721		Effect size (Hedges' g)	0.1166		Effect size (Hedges' g)	0.1164		Effect size (Hedges' g)	0.0867		Effect size (Hedges' g)	0.0799
										P value	0.5204		P value	0.574		P value	0.582		P value	0.7088		P value	0.7269		P value	0.7899		P value	0.8058
										P value summary	ns		P value summary	ns		P value summary	ns		P value summary	ns		P value summary	ns		P value summary	ns		P value summary	ns
										Significantly different (P < 0.05)?	No		Significantly different (P < 0.05)?	No		Significantly different (P < 0.05)?	No		Significantly different (P < 0.05)?	No		Significantly different (P < 0.05)?	No		Significantly different (P < 0.05)?	No		Significantly different (P < 0.05)?	No
										U test			U test			U test			U test			U test			U test			U test
										Statistic (U-value)	162		Statistic (U-value)	184		Statistic (U-value)	181		Statistic (U-value)	185		Statistic (U-value)	142		Statistic (U-value)	167.5		Statistic (U-value)	165.5
										Alternative	two-sided		Alternative	two-sided		Alternative	two-sided		Alternative	two-sided		Alternative	two-sided		Alternative	two-sided		Alternative	two-sided
										Effect size (rank-biserial correlation)	-0.1		Effect size (rank-biserial correlation)	-0.08		Effect size (rank-biserial correlation)	-0.095		Effect size (rank-biserial correlation)	-0.075		Effect size (rank-biserial correlation)	-0.0719		Effect size (rank-biserial correlation)	-0.0147		Effect size (rank-biserial correlation)	-0.0265
										Effect size (common language effect size)	0.45		Effect size (common language effect size)	0.46		Effect size (common language effect size)	0.4525		Effect size (common language effect size)	0.4625		Effect size (common language effect size)	0.4641		Effect size (common language effect size)	0.4926		Effect size (common language effect size)	0.4868
										P value	0.6088		P value	0.675		P value	0.6167		P value	0.6947		P value	0.7289		P value	0.9514		P value	0.9029
										P value (Benjamini/Hochberg multi-comparison correction)	1		P value (Benjamini/Hochberg multi-comparison correction)	1		P value (Benjamini/Hochberg multi-comparison correction)	1		P value (Benjamini/Hochberg multi-comparison correction)	1		P value (Benjamini/Hochberg multi-comparison correction)	1		P value (Benjamini/Hochberg multi-comparison correction)	1		P value (Benjamini/Hochberg multi-comparison correction)	1
										P value summary	ns		P value summary	ns		P value summary	ns		P value summary	ns		P value summary	ns		P value summary	ns		P value summary	ns
										Significantly different (P < 0.05)?	No		Significantly different (P < 0.05)?	No		Significantly different (P < 0.05)?	No		Significantly different (P < 0.05)?	No		Significantly different (P < 0.05)?	No		Significantly different (P < 0.05)?	No		Significantly different (P < 0.05)?	No
										LH vs. CRE			SLP vs. SIP			SLP vs. SMP			SLP vs. CRE			SIP vs. SMP			SIP vs. CRE			SMP vs. CRE
										Normality	P = 0.6107, True; P = 0.5483, True		Normality	P = 0.6265, True; P = 0.497, True		Normality	P = 0.6265, True; P = 0.2393, True		Normality	P = 0.6265, True; P = 0.5483, True		Normality	P = 0.497, True; P = 0.2393, True		Normality	P = 0.497, True; P = 0.5483, True		Normality	P = 0.2393, True; P = 0.5483, True
										Variance equality	P = 0.3546, True		Variance equality	P = 0.2524, True		Variance equality	P = 0.2209, True		Variance equality	P = 0.1901, True		Variance equality	P = 0.9191, True		Variance equality	P = 0.8961, True		Variance equality	P = 0.8038, True
										mean1 ± s.e.m1	4.5137 ± 0.3087		mean1 ± s.e.m1	4.6574 ± 0.2686		mean1 ± s.e.m1	4.6574 ± 0.2686		mean1 ± s.e.m1	4.6574 ± 0.2686		mean1 ± s.e.m1	4.6417 ± 0.3521		mean1 ± s.e.m1	4.6417 ± 0.3521		mean1 ± s.e.m1	4.6267 ± 0.3281
										mean2 ± s.e.m2	4.545 ± 0.3644		mean2 ± s.e.m2	4.6417 ± 0.3521		mean2 ± s.e.m2	4.6267 ± 0.3281		mean2 ± s.e.m2	4.545 ± 0.3644		mean2 ± s.e.m2	4.6267 ± 0.3281		mean2 ± s.e.m2	4.545 ± 0.3644		mean2 ± s.e.m2	4.545 ± 0.3644
										t test			t test			t test			t test			t test			t test			t test
										Statistic (T-value)	-0.0642		Statistic (T-value)	0.0349		Statistic (T-value)	0.0715		Statistic (T-value)	0.2437		Statistic (T-value)	0.0312		Statistic (T-value)	0.1908		Statistic (T-value)	0.1665
										Alternative	two-sided		Alternative	two-sided		Alternative	two-sided		Alternative	two-sided		Alternative	two-sided		Alternative	two-sided		Alternative	two-sided
										Degrees of freedom	35		Degrees of freedom	36		Degrees of freedom	36		Degrees of freedom	36		Degrees of freedom	38		Degrees of freedom	38		Degrees of freedom	38
										Effect size (Cohen's d)	0.0212		Effect size (Cohen's d)	0.0114		Effect size (Cohen's d)	0.0232		Effect size (Cohen's d)	0.0792		Effect size (Cohen's d)	0.0099		Effect size (Cohen's d)	0.0603		Effect size (Cohen's d)	0.0527
										Effect size (Hedges' g)	0.0207		Effect size (Hedges' g)	0.0112		Effect size (Hedges' g)	0.0227		Effect size (Hedges' g)	0.0775		Effect size (Hedges' g)	0.0097		Effect size (Hedges' g)	0.0591		Effect size (Hedges' g)	0.0517
										P value	0.9492		P value	0.9723		P value	0.9434		P value	0.8088		P value	0.9753		P value	0.8497		P value	0.8686
										P value summary	ns		P value summary	ns		P value summary	ns		P value summary	ns		P value summary	ns		P value summary	ns		P value summary	ns
										Significantly different (P < 0.05)?	No		Significantly different (P < 0.05)?	No		Significantly different (P < 0.05)?	No		Significantly different (P < 0.05)?	No		Significantly different (P < 0.05)?	No		Significantly different (P < 0.05)?	No		Significantly different (P < 0.05)?	No
										U test			U test			U test			U test			U test			U test			U test
										Statistic (U-value)	170.5		Statistic (U-value)	190		Statistic (U-value)	185.5		Statistic (U-value)	191		Statistic (U-value)	198		Statistic (U-value)	202.5		Statistic (U-value)	205
										Alternative	two-sided		Alternative	two-sided		Alternative	two-sided		Alternative	two-sided		Alternative	two-sided		Alternative	two-sided		Alternative	two-sided
										Effect size (rank-biserial correlation)	0.0029		Effect size (rank-biserial correlation)	0.0556		Effect size (rank-biserial correlation)	0.0306		Effect size (rank-biserial correlation)	0.0611		Effect size (rank-biserial correlation)	-0.01		Effect size (rank-biserial correlation)	0.0125		Effect size (rank-biserial correlation)	0.025
										Effect size (common language effect size)	0.5015		Effect size (common language effect size)	0.5278		Effect size (common language effect size)	0.5153		Effect size (common language effect size)	0.5306		Effect size (common language effect size)	0.495		Effect size (common language effect size)	0.5062		Effect size (common language effect size)	0.5125
										P value	1		P value	0.781		P value	0.8838		P value	0.7588		P value	0.9676		P value	0.9568		P value	0.9031
										P value (Benjamini/Hochberg multi-comparison correction)	1		P value (Benjamini/Hochberg multi-comparison correction)	1		P value (Benjamini/Hochberg multi-comparison correction)	1		P value (Benjamini/Hochberg multi-comparison correction)	1		P value (Benjamini/Hochberg multi-comparison correction)	1		P value (Benjamini/Hochberg multi-comparison correction)	1		P value (Benjamini/Hochberg multi-comparison correction)	1
										P value summary	ns		P value summary	ns		P value summary	ns		P value summary	ns		P value summary	ns		P value summary	ns		P value summary	ns
										Significantly different (P < 0.05)?	No		Significantly different (P < 0.05)?	No		Significantly different (P < 0.05)?	No		Significantly different (P < 0.05)?	No		Significantly different (P < 0.05)?	No		Significantly different (P < 0.05)?	No		Significantly different (P < 0.05)?	No
rACh
	MBPED	MBVL	MBML	SIP	SMP	CRE				MBPED vs. MBVL			MBPED vs. MBML			MBPED vs. SIP			MBPED vs. SMP			MBPED vs. CRE			MBVL vs. MBML			MBVL vs. SIP
fly1	4.53333		3.5		2.53333	3.1				Normality	P = 0.0264, False; P = 0.006, False		Normality	P = 0.0264, False; P = 0.163, True		Normality	P = 0.0264, False; P = 0.0833, True		Normality	P = 0.0264, False; P = 0.1612, True		Normality	P = 0.0264, False; P = 0.2254, True		Normality	P = 0.006, False; P = 0.163, True		Normality	P = 0.006, False; P = 0.0833, True
fly2	6.36667	6.43333	5.06667	1.73333	2.06667	2.9				Variance equality	P = 0.8735, True		Variance equality	P = 0.3812, True		Variance equality	P = 0.6575, True		Variance equality	P = 0.2901, True		Variance equality	P = 0.9394, True		Variance equality	P = 0.4011, True		Variance equality	P = 0.6287, True
fly3	6.7	6.1	5.8		5.33333	5.43333				mean1 ± s.e.m1	5.73 ± 0.4432		mean1 ± s.e.m1	5.73 ± 0.4432		mean1 ± s.e.m1	5.73 ± 0.4432		mean1 ± s.e.m1	5.73 ± 0.4432		mean1 ± s.e.m1	5.73 ± 0.4432		mean1 ± s.e.m1	5.1417 ± 0.5876		mean1 ± s.e.m1	5.1417 ± 0.5876
fly4	6.56667	5.53333	5.1	3.1	4.2	5.2				mean2 ± s.e.m2	5.1417 ± 0.5876		mean2 ± s.e.m2	5.2133 ± 0.2597		mean2 ± s.e.m2	2.6381 ± 0.4065		mean2 ± s.e.m2	3.763 ± 0.6808		mean2 ± s.e.m2	4.77 ± 0.4046		mean2 ± s.e.m2	5.2133 ± 0.2597		mean2 ± s.e.m2	2.6381 ± 0.4065
fly5	5.3		6.1			5.03333
fly6	7.06667	5.8	5.66667	2.66667	2.13333	4.73333				U test			U test			U test			U test			U test			U test			U test
fly7	6.66667	3.13333	5.23333	1.83333	6.3	5.83333				Statistic (U-value)	52		Statistic (U-value)	73		Statistic (U-value)	65		Statistic (U-value)	69		Statistic (U-value)	74.5		Statistic (U-value)	51.5		Statistic (U-value)	51
fly8	2.36667	1.93333	4.16667	1.9	1.56667	5.66667				Alternative	two-sided		Alternative	two-sided		Alternative	two-sided		Alternative	two-sided		Alternative	two-sided		Alternative	two-sided		Alternative	two-sided
fly9	5.9	6.1	5.96667	2.43333	2.63333	3.2				Effect size (rank-biserial correlation)	0.3		Effect size (rank-biserial correlation)	0.46		Effect size (rank-biserial correlation)	0.8571		Effect size (rank-biserial correlation)	0.5333		Effect size (rank-biserial correlation)	0.49		Effect size (rank-biserial correlation)	0.2875		Effect size (rank-biserial correlation)	0.8214
fly10	5.83333	6.1	5.53333	4.8	7.1	6.6				Effect size (common language effect size)	0.65		Effect size (common language effect size)	0.73		Effect size (common language effect size)	0.9286		Effect size (common language effect size)	0.7667		Effect size (common language effect size)	0.745		Effect size (common language effect size)	0.6438		Effect size (common language effect size)	0.9107
										P value	0.3059		P value	0.089		P value	0.002		P value	0.055		P value	0.0695		P value	0.3254		P value	0.009
										P value (Benjamini/Hochberg multi-comparison correction)	0.3642		P value (Benjamini/Hochberg multi-comparison correction)	0.1907		P value (Benjamini/Hochberg multi-comparison correction)	0.015		P value (Benjamini/Hochberg multi-comparison correction)	0.165		P value (Benjamini/Hochberg multi-comparison correction)	0.1738		P value (Benjamini/Hochberg multi-comparison correction)	0.3642		P value (Benjamini/Hochberg multi-comparison correction)	0.0338
										P value summary	ns		P value summary	ns		P value summary	*		P value summary	ns		P value summary	ns		P value summary	ns		P value summary	*
										Significantly different (P < 0.05)?	No		Significantly different (P < 0.05)?	No		Significantly different (P < 0.05)?	Yes		Significantly different (P < 0.05)?	No		Significantly different (P < 0.05)?	No		Significantly different (P < 0.05)?	No		Significantly different (P < 0.05)?	Yes
										MBVL vs. SMP			MBVL vs. CRE			MBML vs. SIP			MBML vs. SMP			MBML vs. CRE			SIP vs. SMP			SIP vs. CRE			SMP vs. CRE
										Normality	P = 0.006, False; P = 0.1612, True		Normality	P = 0.006, False; P = 0.2254, True		Normality	P = 0.163, True; P = 0.0833, True		Normality	P = 0.163, True; P = 0.1612, True		Normality	P = 0.163, True; P = 0.2254, True		Normality	P = 0.0833, True; P = 0.1612, True		Normality	P = 0.0833, True; P = 0.2254, True		Normality	P = 0.1612, True; P = 0.2254, True
										Variance equality	P = 0.4555, True		Variance equality	P = 0.909, True		Variance equality	P = 0.6925, True		Variance equality	P = 0.0765, True		Variance equality	P = 0.2529, True		Variance equality	P = 0.2004, True		Variance equality	P = 0.545, True		Variance equality	P = 0.2817, True
										mean1 ± s.e.m1	5.1417 ± 0.5876		mean1 ± s.e.m1	5.1417 ± 0.5876		mean1 ± s.e.m1	5.2133 ± 0.2597		mean1 ± s.e.m1	5.2133 ± 0.2597		mean1 ± s.e.m1	5.2133 ± 0.2597		mean1 ± s.e.m1	2.6381 ± 0.4065		mean1 ± s.e.m1	2.6381 ± 0.4065		mean1 ± s.e.m1	3.763 ± 0.6808
										mean2 ± s.e.m2	3.763 ± 0.6808		mean2 ± s.e.m2	4.77 ± 0.4046		mean2 ± s.e.m2	2.6381 ± 0.4065		mean2 ± s.e.m2	3.763 ± 0.6808		mean2 ± s.e.m2	4.77 ± 0.4046		mean2 ± s.e.m2	3.763 ± 0.6808		mean2 ± s.e.m2	4.77 ± 0.4046		mean2 ± s.e.m2	4.77 ± 0.4046
										U test			U test			t test			t test			t test			t test			t test			t test
										Statistic (U-value)	49		Statistic (U-value)	53		Statistic (T-value)	5.6106		Statistic (T-value)	2.0723		Statistic (T-value)	0.9222		Statistic (T-value)	-1.3153		Statistic (T-value)	-3.5992		Statistic (T-value)	-1.3029
										Alternative	two-sided		Alternative	two-sided		Alternative	two-sided		Alternative	two-sided		Alternative	two-sided		Alternative	two-sided		Alternative	two-sided		Alternative	two-sided
										Effect size (rank-biserial correlation)	0.3611		Effect size (rank-biserial correlation)	0.325		Degrees of freedom	15		Degrees of freedom	17		Degrees of freedom	18		Degrees of freedom	14		Degrees of freedom	15		Degrees of freedom	17
										Effect size (common language effect size)	0.6806		Effect size (common language effect size)	0.6625		Effect size (Cohen's d)	2.7649		Effect size (Cohen's d)	0.9521		Effect size (Cohen's d)	0.4124		Effect size (Cohen's d)	0.6629		Effect size (Cohen's d)	1.7737		Effect size (Cohen's d)	0.5987
										P value	0.2279		P value	0.2657		Effect size (Hedges' g)	2.6243		Effect size (Hedges' g)	0.9095		Effect size (Hedges' g)	0.395		Effect size (Hedges' g)	0.6267		Effect size (Hedges' g)	1.6835		Effect size (Hedges' g)	0.5719
										P value (Benjamini/Hochberg multi-comparison correction)	0.3419		P value (Benjamini/Hochberg multi-comparison correction)	0.3623		P value	0		P value	0.0538		P value	0.3686		P value	0.2095		P value	0.0026		P value	0.21
										P value summary	ns		P value summary	ns		P value summary	****		P value summary	ns		P value summary	ns		P value summary	ns		P value summary	**		P value summary	ns
										Significantly different (P < 0.05)?	No		Significantly different (P < 0.05)?	No		Significantly different (P < 0.05)?	Yes		Significantly different (P < 0.05)?	No		Significantly different (P < 0.05)?	No		Significantly different (P < 0.05)?	No		Significantly different (P < 0.05)?	Yes		Significantly different (P < 0.05)?	No
																U test			U test			U test			U test			U test			U test
																Statistic (U-value)	68		Statistic (U-value)	63		Statistic (U-value)	62.5		Statistic (U-value)	22		Statistic (U-value)	5.5		Statistic (U-value)	28
																Alternative	two-sided		Alternative	two-sided		Alternative	two-sided		Alternative	two-sided		Alternative	two-sided		Alternative	two-sided
																Effect size (rank-biserial correlation)	0.9429		Effect size (rank-biserial correlation)	0.4		Effect size (rank-biserial correlation)	0.25		Effect size (rank-biserial correlation)	-0.3016		Effect size (rank-biserial correlation)	-0.8429		Effect size (rank-biserial correlation)	-0.3778
																Effect size (common language effect size)	0.9714		Effect size (common language effect size)	0.7		Effect size (common language effect size)	0.625		Effect size (common language effect size)	0.3492		Effect size (common language effect size)	0.0786		Effect size (common language effect size)	0.3111
																P value	0.0004		P value	0.153		P value	0.3642		P value	0.351		P value	0.0046		P value	0.1779
																P value (Benjamini/Hochberg multi-comparison correction)	0.006		P value (Benjamini/Hochberg multi-comparison correction)	0.2869		P value (Benjamini/Hochberg multi-comparison correction)	0.3642		P value (Benjamini/Hochberg multi-comparison correction)	0.3642		P value (Benjamini/Hochberg multi-comparison correction)	0.023		P value (Benjamini/Hochberg multi-comparison correction)	0.2965
																P value summary	**		P value summary	ns		P value summary	ns		P value summary	ns		P value summary	*		P value summary	ns
																Significantly different (P < 0.05)?	Yes		Significantly different (P < 0.05)?	No		Significantly different (P < 0.05)?	No		Significantly different (P < 0.05)?	No		Significantly different (P < 0.05)?	Yes		Significantly different (P < 0.05)?	No
r5-HT
	MBVL	MBML	SIP	SMP	CRE					MBVL vs. MBML			MBVL vs. SIP			MBVL vs. SMP			MBVL vs. CRE			MBML vs. SIP			MBML vs. SMP			MBML vs. CRE			SIP vs. SMP			SIP vs. CRE			SMP vs. CRE
fly11	11.0667	12	12.8667	12.8	13.4					Normality	P = 0.1943, True; P = 0.1982, True		Normality	P = 0.1943, True; P = 0.4217, True		Normality	P = 0.1943, True; P = 0.2862, True		Normality	P = 0.1943, True; P = 0.8921, True		Normality	P = 0.1982, True; P = 0.4217, True		Normality	P = 0.1982, True; P = 0.2862, True		Normality	P = 0.1982, True; P = 0.8921, True		Normality	P = 0.4217, True; P = 0.2862, True		Normality	P = 0.4217, True; P = 0.8921, True		Normality	P = 0.2862, True; P = 0.8921, True
fly12			10.6667	11.7333	10.0667					Variance equality	P = 0.98, True		Variance equality	P = 0.4577, True		Variance equality	P = 0.8366, True		Variance equality	P = 0.7945, True		Variance equality	P = 0.4304, True		Variance equality	P = 0.8453, True		Variance equality	P = 0.7528, True		Variance equality	P = 0.5993, True		Variance equality	P = 0.2213, True		Variance equality	P = 0.609, True
fly13	12	8.46667	13.4667	16.8667	14.2					mean1 ± s.e.m1	10.2593 ± 0.9492		mean1 ± s.e.m1	10.2593 ± 0.9492		mean1 ± s.e.m1	10.2593 ± 0.9492		mean1 ± s.e.m1	10.2593 ± 0.9492		mean1 ± s.e.m1	11.1407 ± 0.9079		mean1 ± s.e.m1	11.1407 ± 0.9079		mean1 ± s.e.m1	11.1407 ± 0.9079		mean1 ± s.e.m1	10.9933 ± 0.6347		mean1 ± s.e.m1	10.9933 ± 0.6347		mean1 ± s.e.m1	11.3867 ± 0.8654
fly14	12.2667	9.66667	11.4	8.93333	8.66667					mean2 ± s.e.m2	11.1407 ± 0.9079		mean2 ± s.e.m2	10.9933 ± 0.6347		mean2 ± s.e.m2	11.3867 ± 0.8654		mean2 ± s.e.m2	11.68 ± 0.8781		mean2 ± s.e.m2	10.9933 ± 0.6347		mean2 ± s.e.m2	11.3867 ± 0.8654		mean2 ± s.e.m2	11.68 ± 0.8781		mean2 ± s.e.m2	11.3867 ± 0.8654		mean2 ± s.e.m2	11.68 ± 0.8781		mean2 ± s.e.m2	11.68 ± 0.8781
fly15	13.2	16.8	12.8	12.6667	16.1333
fly16	8	8.6	7.46667	7.8	7.26667					t test			t test			t test			t test			t test			t test			t test			t test			t test			t test
fly17	12.5333	12.0667	11.4	11.3333	13.2					Statistic (T-value)	-0.6711		Statistic (T-value)	-0.655		Statistic (T-value)	-0.8796		Statistic (T-value)	-1.1002		Statistic (T-value)	0.1353		Statistic (T-value)	-0.196		Statistic (T-value)	-0.4265		Statistic (T-value)	-0.3665		Statistic (T-value)	-0.6338		Statistic (T-value)	-0.2379
fly18	4.26667	10.6667	11.9333	7.66667	9.4					Alternative	two-sided		Alternative	two-sided		Alternative	two-sided		Alternative	two-sided		Alternative	two-sided		Alternative	two-sided		Alternative	two-sided		Alternative	two-sided		Alternative	two-sided		Alternative	two-sided
fly19	10.2667	13.2	8.13333	12.2	12.9333					Degrees of freedom	16		Degrees of freedom	17		Degrees of freedom	17		Degrees of freedom	17		Degrees of freedom	17		Degrees of freedom	17		Degrees of freedom	17		Degrees of freedom	18		Degrees of freedom	18		Degrees of freedom	18
fly20	8.73333	8.8	9.8	11.8667	11.5333					Effect size (Cohen's d)	0.3164		Effect size (Cohen's d)	0.301		Effect size (Cohen's d)	0.4042		Effect size (Cohen's d)	0.5055		Effect size (Cohen's d)	0.0622		Effect size (Cohen's d)	0.0901		Effect size (Cohen's d)	0.196		Effect size (Cohen's d)	0.1639		Effect size (Cohen's d)	0.2834		Effect size (Cohen's d)	0.1064
										Effect size (Hedges' g)	0.3013		Effect size (Hedges' g)	0.2875		Effect size (Hedges' g)	0.3861		Effect size (Hedges' g)	0.4829		Effect size (Hedges' g)	0.0594		Effect size (Hedges' g)	0.0861		Effect size (Hedges' g)	0.1872		Effect size (Hedges' g)	0.157		Effect size (Hedges' g)	0.2714		Effect size (Hedges' g)	0.1019
										P value	0.5117		P value	0.5212		P value	0.3913		P value	0.2866		P value	0.894		P value	0.8469		P value	0.6751		P value	0.7183		P value	0.5342		P value	0.8146
										P value summary	ns		P value summary	ns		P value summary	ns		P value summary	ns		P value summary	ns		P value summary	ns		P value summary	ns		P value summary	ns		P value summary	ns		P value summary	ns
										Significantly different (P < 0.05)?	No		Significantly different (P < 0.05)?	No		Significantly different (P < 0.05)?	No		Significantly different (P < 0.05)?	No		Significantly different (P < 0.05)?	No		Significantly different (P < 0.05)?	No		Significantly different (P < 0.05)?	No		Significantly different (P < 0.05)?	No		Significantly different (P < 0.05)?	No		Significantly different (P < 0.05)?	No
										U test			U test			U test			U test			U test			U test			U test			U test			U test			U test
										Statistic (U-value)	38		Statistic (U-value)	40		Statistic (U-value)	39		Statistic (U-value)	32.5		Statistic (U-value)	44.5		Statistic (U-value)	42		Statistic (U-value)	37.5		Statistic (U-value)	48.5		Statistic (U-value)	40		Statistic (U-value)	43
										Alternative	two-sided		Alternative	two-sided		Alternative	two-sided		Alternative	two-sided		Alternative	two-sided		Alternative	two-sided		Alternative	two-sided		Alternative	two-sided		Alternative	two-sided		Alternative	two-sided
										Effect size (rank-biserial correlation)	-0.0617		Effect size (rank-biserial correlation)	-0.1111		Effect size (rank-biserial correlation)	-0.1333		Effect size (rank-biserial correlation)	-0.2778		Effect size (rank-biserial correlation)	-0.0111		Effect size (rank-biserial correlation)	-0.0667		Effect size (rank-biserial correlation)	-0.1667		Effect size (rank-biserial correlation)	-0.03		Effect size (rank-biserial correlation)	-0.2		Effect size (rank-biserial correlation)	-0.14
										Effect size (common language effect size)	0.4691		Effect size (common language effect size)	0.4444		Effect size (common language effect size)	0.4333		Effect size (common language effect size)	0.3611		Effect size (common language effect size)	0.4944		Effect size (common language effect size)	0.4667		Effect size (common language effect size)	0.4167		Effect size (common language effect size)	0.485		Effect size (common language effect size)	0.4		Effect size (common language effect size)	0.43
										P value	0.8597		P value	0.7132		P value	0.6534		P value	0.327		P value	1		P value	0.8383		P value	0.5675		P value	0.9397		P value	0.4725		P value	0.6232
										P value (Benjamini/Hochberg multi-comparison correction)	1		P value (Benjamini/Hochberg multi-comparison correction)	1		P value (Benjamini/Hochberg multi-comparison correction)	1		P value (Benjamini/Hochberg multi-comparison correction)	1		P value (Benjamini/Hochberg multi-comparison correction)	1		P value (Benjamini/Hochberg multi-comparison correction)	1		P value (Benjamini/Hochberg multi-comparison correction)	1		P value (Benjamini/Hochberg multi-comparison correction)	1		P value (Benjamini/Hochberg multi-comparison correction)	1		P value (Benjamini/Hochberg multi-comparison correction)	1
										P value summary	ns		P value summary	ns		P value summary	ns		P value summary	ns		P value summary	ns		P value summary	ns		P value summary	ns		P value summary	ns		P value summary	ns		P value summary	ns
										Significantly different (P < 0.05)?	No		Significantly different (P < 0.05)?	No		Significantly different (P < 0.05)?	No		Significantly different (P < 0.05)?	No		Significantly different (P < 0.05)?	No		Significantly different (P < 0.05)?	No		Significantly different (P < 0.05)?	No		Significantly different (P < 0.05)?	No		Significantly different (P < 0.05)?	No		Significantly different (P < 0.05)?	No

## Sheet: 2f
G7f_RS	G7f_Stim	rACh_RS	rACh_Stim	r5-HT_RS	r5-HT_Stim			G7f - RS vs Stim			rACh - RS vs Stim			r5-HT - RS vs Stim
0.7392	0.8317	0.2424	0.0695	0.3965	0.2831
0.9118	0.8787	0.4888	0.4934	-0.0948	0.243			Difference (mean ± s.e.m)	-0.0712 ± 0.0456		Difference (mean ± s.e.m)	-0.0891 ± 0.0877		Difference (mean ± s.e.m)	-0.0885 ± 0.0855
0.7254	0.7047	0.1339	0.1999	0.36	0.1289
0.7138	0.7115	0.3468	0.0123	0.5473	0.2882			Scheirer–Ray–Hare test			Scheirer–Ray–Hare test			Scheirer–Ray–Hare test
0.7719	0.7426	0.3652	0.0819	0.2464	0.4731			Statistic (H-value)	95.3387		Statistic (H-value)	101.118		Statistic (H-value)	102.941
0.7347	0.8068	0.4128	-0.0091	0.1763	0.222			Degrees of freedom	1		Degrees of freedom	1		Degrees of freedom	1
0.8732	0.8328	0.3694	0.3818	0.0777	0.2472			Effect size (Cohen's d)	-0.2585		Effect size (Cohen's d)	-0.284		Effect size (Cohen's d)	-0.3255
0.8827	0.8082	0.5392	0.3143	0.3416	0.3981			Effect size (common language effect size)	0.444		Effect size (common language effect size)	0.4184		Effect size (common language effect size)	0.4177
0.8927	0.8588	0.2692	0.458	0.6073	0.2525			Effect size (Hedges' g)	-0.2585		Effect size (Hedges' g)	-0.284		Effect size (Hedges' g)	-0.3255
0.71	0.6885	0.0729	0.077	0.3671	0.014			P value	0		P value	0		P value	0
0.7667	0.7983	0.3364	0.2707	-0.0665	0.1814			P value (Benjamini/Hochberg multi comparison correction)	0		P value (Benjamini/Hochberg multi comparison correction)	0		P value (Benjamini/Hochberg multi comparison correction)	0
0.7537	0.8186	0.3113	0.3288	0.3814	0.2418			P value summary	****		P value summary	****		P value summary	****
0.8668	0.7476	0.1394	-0.2452	0.6146	0.2991			Significantly different (P < 0.05)?	Yes		Significantly different (P < 0.05)?	Yes		Significantly different (P < 0.05)?	Yes
0.7868	0.7612	0.2508	-0.106	0.7253	0.3574
0.7679	0.6714	0.1756	-0.3276	0.6097	0.0769
0.738	0.6604	0.2304	-0.2168	0.7848	0.1701			RS - G7f vs rACh			RS - G7f vs r5-HT			RS - rACh vs r5-HT
0.7796	0.4919	0.5051	0.0036	0.3979	0.2443
0.8931	0.6872	0.1742	-0.0492	0.6367	0.2522			Difference (mean ± s.e.m)	0.282 ± 0.0869		Difference (mean ± s.e.m)	0.2288 ± 0.0975		Difference (mean ± s.e.m)	0.1069 ± 0.1292
0.8596	0.7131	0.4181	0.1223	0.2739	0.0419
0.8926	0.6406	0.4201	-0.1379	0	0			Scheirer–Ray–Hare test			Scheirer–Ray–Hare test			Scheirer–Ray–Hare test
0.8156	0.6938	0.0884	0.0475	0.374	0.2021			Statistic (H-value)	985.281		Statistic (H-value)	744.617		Statistic (H-value)	146.419
0.7149	0.5508	0.3472	-0.0066	0.4473	0.0733			Degrees of freedom	1		Degrees of freedom	1		Degrees of freedom	1
0.842	0.8851	0.4278	0.0854	-0.2709	0.8382			Effect size (Cohen's d)	0.9132		Effect size (Cohen's d)	0.8147		Effect size (Cohen's d)	0.359
0.8514	0.8337	0.4375	0.0813	0.3622	0.0904			Effect size (common language effect size)	0.7548		Effect size (common language effect size)	0.7215		Effect size (common language effect size)	0.5982
0.885	0.8915	0.5058	-0.0029	0.578	0.6832			Effect size (Hedges' g)	0.9131		Effect size (Hedges' g)	0.8146		Effect size (Hedges' g)	0.3589
0.9353	0.9453	0.4063	-0.0007	-0.0058	0.8019			P value	0		P value	0		P value	0
0.9034	0.952	0.7805	-0.0038	-0.1857	0.7808			P value (Benjamini/Hochberg multi comparison correction)	0		P value (Benjamini/Hochberg multi comparison correction)	0		P value (Benjamini/Hochberg multi comparison correction)	0
0.8744	0.9237	0.6052	0.0935	-0.2044	0.8256			P value summary	****		P value summary	****		P value summary	****
0.8947	0.9046	0.4934	0.0673	0.4363	0.4984			Significantly different (P < 0.05)?	Yes		Significantly different (P < 0.05)?	Yes		Significantly different (P < 0.05)?	Yes
0.8686	0.8605	0.5059	0.0652	0.4562	0.4969
0.7664	0.7605	0.1738	0.0305	0.2867	0.46
0.7641	0.8247	0.3191	0.0826	-0.3786	0.552			Stim - G7f vs rACh			Stim - G7f vs r5-HT			Stim - rACh vs r5-HT
0.7778	0.8473	0.4757	0.0899	-0.1129	0.7389
0.8759	0.7134	0.4455	0.0366	0.4849	0.5351			Difference (mean ± s.e.m)	0.2238 ± 0.0755		Difference (mean ± s.e.m)	0.2519 ± 0.0686		Difference (mean ± s.e.m)	0.1075 ± 0.1163
0.915	0.9027	0.368	0.0608	0.6414	0.6845
0.8379	0.6553	0.6443	-0.0082	0.6543	0.0426			Scheirer–Ray–Hare test			Scheirer–Ray–Hare test			Scheirer–Ray–Hare test
0.8233	0.6384	0.6195	-0.0027	0.5116	0.0435			Statistic (H-value)	764.042		Statistic (H-value)	1018.92		Statistic (H-value)	178.77
0.7444	0.4166	0.3686	-0.0163	0.4255	0.1711			Degrees of freedom	1		Degrees of freedom	1		Degrees of freedom	1
0.8099	0.6475	0.2495	0.0215	0.3428	0.2111			Effect size (Cohen's d)	0.8131		Effect size (Cohen's d)	0.9794		Effect size (Cohen's d)	0.3721
0.7833	0.7211	0.4194	0.0352	-0.1748	0.0578			Effect size (common language effect size)	0.7243		Effect size (common language effect size)	0.7591		Effect size (common language effect size)	0.6085
0.7841	0.5897	0.5135	0.0015	0	0			Effect size (Hedges' g)	0.813		Effect size (Hedges' g)	0.9793		Effect size (Hedges' g)	0.372
0.8418	0.6546	0.2834	0.0324	0.2077	0.2105			P value	0		P value	0		P value	0
0.7461	0.4961	0.3864	-0.0144	0.4178	0.0141			P value (Benjamini/Hochberg multi comparison correction)	0		P value (Benjamini/Hochberg multi comparison correction)	0		P value (Benjamini/Hochberg multi comparison correction)	0
0.8071	0.7456	0.3892	0.7232	0.0003	0.0112			P value summary	****		P value summary	****		P value summary	****
0.769	0.7417	0.0678	-0.0064	0.009	0.5587			Significantly different (P < 0.05)?	Yes		Significantly different (P < 0.05)?	Yes		Significantly different (P < 0.05)?	Yes
0.876	0.8338	0.6364	-0.0301	0.5916	0.7603
0.8646	0.8852	0.5348	0.0012	0.6947	0.8319
0.9747	0.9617	0.7131	0.9555	0.9049	0.957
0.9131	0.8764	0.6	0.8599	-0.0455	0.4458
0.9479	0.9289	0.7052	0.7965	-0.1364	0.3782
0.7994	0.814	0.4941	0.5605	0.0797	0.4847
0.8916	0.9387	0.6842	0.8518	0.4239	0.5673
0.909	0.9542	0.7222	0.9345	0.6479	0.7786
0.9248	0.839	0.6008	0.2905	-0.0353	0.4498
0.8584	0.8389	0.3601	0.5597	0.0011	0.6003
0.7957	0.6955	0.4665	0.1463	-0.3662	-0.081
0.7675	0.6934	0.4638	0.243	-0.2663	-0.0599
0.7678	0.4945	0.4839	-0.0691	0.1261	0.1865
0.9055	0.746	0.5302	0.4223	0.1841	0.1954
0.8904	0.8243	0.5038	0.5692	-0.2648	0.0246
0.8955	0.7002	0.6811	0.407	0	0
0.8842	0.7782	0.5292	0.303	0.0093	0.1479
0.7647	0.5791	0.2127	0.0691	-0.2353	0.0186
0.9046	0.9466	0.378	-0.0111	0.7351	0.3217
0.8831	0.8785	0.3631	-0.0565	0.2672	0.0511
0.8506	0.8694	0.6016	-0.0172	-0.1228	-0.0209
0.8421	0.8379	0.6114	0.7612	-0.0419	-0.0112
0.8718	0.9303	0.4951	0.8302	0.6584	0.2223
0.8621	0.7605	0.5714	0.7227	0.6074	0.2038
0.724	0.6793	0.2356	0.5049	0.2705	0.0895
0.7984	0.7286	0.5965	0.7194	0.0179	0.1127
0.7864	0.7275	0.6365	0.7621	0.1303	0.0827
0.8264	0.6635	0.5162	0.419	0.6512	0.2584
0.8736	0.9471	0.5392	0.7311	0.53	0.1602
0.8307	0.6207	0.5347	0.4365	0.7519	0.2472
0.8326	0.5973	0.5769	0.5354	0.6834	0.1848
0.6253	0.3172	0.1832	0.0001	0.2245	0.0578
0.7617	0.6386	0.2703	0.3918	0.5241	0.1283
0.7762	0.6724	0.5058	0.5912	-0.1764	0.0727
0.7433	0.5519	0.4084	0.5236	0	0
0.7712	0.5999	0.0831	0.3559	0.6801	0.122
0.6746	0.4637	-0.0125	0.0981	0.5799	-0.0082
0.8889	0.9088	0.0734	-0.0025	0.3325	0.7002
0.8655	0.8985	0.5628	-0.0036	0.0558	0.654
0.8072	0.8253	0.2902	-0.0086	0.0405	0.6128
0.8641	0.9148	0.2974	-0.0205	0.8111	0.5849
0.8144	0.7382	0.0829	-0.0157	0.6745	0.4293
0.7142	0.7051	-0.1758	-0.0143	0.3804	0.5182
0.7643	0.7412	0.0609	0.0035	-0.1616	0.4731
0.7334	0.7395	0.119	-0.0041	0.1942	0.524
0.8032	0.6283	-0.033	-0.0128	0.8503	0.504
0.8899	0.9403	0.4032	-0.0306	0.8626	0.8454
0.8425	0.6125	0.3392	0.0024	0.7457	0.2813
0.8417	0.5853	0.3559	-0.0078	0.7449	0.2499
0.6354	0.3076	0.289	0.0068	0.3409	0.2535
0.7747	0.6091	-0.0426	0.0068	0.6995	0.3091
0.7668	0.6453	0.3209	0.0046	-0.1359	0.0675
0.7383	0.5233	0.0444	-0.0256	0	0
0.7221	0.572	-0.2061	0.0165	0.6292	0.236
0.7334	0.459	0.1361	0.0072	0.6014	0.081
0.9028	0.9236	0.4166	-0.0044	0.4397	0.82
0.9117	0.9109	0.6005	-0.0292	0.6121	0.7951
0.9171	0.9017	0.5185	-0.0484	0.2129	0.6463
0.9021	0.7972	0.5118	-0.0461	0.037	0.3498
0.7928	0.7126	0.3054	-0.0958	0.2777	0.4219
0.7954	0.7765	0.5413	-0.1107	0.3068	0.4216
0.8407	0.7925	0.5866	-0.0805	0.4698	0.5752
0.8773	0.6339	0.4777	-0.1255	0.2593	0.3779
0.9121	0.9281	0.2022	-0.0195	0.2886	0.7596
0.8256	0.5631	0.317	-0.0843	-0.0286	0.0167
0.8201	0.5445	0.2872	-0.1107	0.0931	0.0513
0.7465	0.3092	0.2274	0.0025	0.0448	0.173
0.8184	0.5483	0.4587	-0.0402	0.3248	0.2052
0.8359	0.6586	0.324	-0.0396	-0.1573	0.0365
0.8123	0.4942	0.4702	-0.0892	0	0
0.8478	0.5785	0.4475	-0.0712	0.2096	0.1088
0.7764	0.3969	0.1655	0.0069	0.0189	0.0189
0.9126	0.9409	0.7352	0.0055	0.7988	0.9153
0.8838	0.9297	0.6952	0.0058	-0.2034	0.4369
0.8365	0.8528	0.681	-0.005	-0.1635	0.2821
0.7608	0.7506	0.2695	0.0013	0.0272	0.4376
0.8599	0.8403	0.535	-0.0144	0.2711	0.3859
0.8875	0.8595	0.6517	-0.0027	0.6614	0.6052
0.8512	0.7321	0.5893	-0.0132	-0.0395	0.2747
0.9023	0.9235	0.612	0.0202	0.1221	0.7412
0.8296	0.6771	0.7628	0.0094	-0.3154	-0.077
0.8172	0.657	0.8244	0.0069	-0.1089	-0.0588
0.6822	0.3955	0.5031	-0.0444	0.2318	0.0916
0.8056	0.6878	0.3334	-0.0069	0.2747	0.1476
0.8108	0.744	0.5503	-0.002	-0.0727	0.0047
0.7878	0.6098	0.616	0.0045	0	0
0.8046	0.6719	0.203	-0.027	-0.1193	0.0339
0.7855	0.5401	0.3268	-0.003	-0.1267	0.0236
0.9381	0.9345	0.5813	0.8812	-0.1168	0.429
0.9444	0.93	0.7091	0.7965	-0.1645	0.3785
0.8158	0.8085	0.29	0.5709	0.0657	0.5217
0.8852	0.9115	0.6164	0.8619	0.3576	0.5826
0.9187	0.9336	0.7843	0.9438	0.6856	0.779
0.9382	0.8415	0.7095	0.3634	0.0212	0.4384
0.8991	0.9195	0.3578	0.6597	0.1022	0.6961
0.8073	0.7009	0.6303	0.2195	-0.3564	-0.1116
0.7881	0.6984	0.6345	0.307	-0.169	-0.0617
0.7794	0.4816	0.4786	-0.0636	0.2359	0.1845
0.9047	0.7483	0.4593	0.446	0.2278	0.1971
0.8883	0.8415	0.589	0.6148	-0.1828	0.0113
0.8927	0.7013	0.6468	0.4464	0	0
0.8923	0.7783	0.3359	0.319	-0.0871	0.1419
0.8002	0.5598	0.3863	0.0834	-0.271	0.0421
0.9238	0.8983	0.7137	0.8204	0.6242	0.2959
0.773	0.7713	0.452	0.5705	0.2374	0.3817
0.7947	0.8531	0.5903	0.7914	-0.1241	0.3242
0.817	0.8555	0.6235	0.8665	0.0104	0.3551
0.9226	0.8246	0.5561	0.4073	0.6668	0.3755
0.9444	0.978	0.5339	0.7392	0.6128	0.5428
0.8646	0.7507	0.6184	0.3641	0.6719	0.2437
0.8625	0.7378	0.6933	0.4553	0.6147	0.2138
0.8171	0.4783	0.4746	0.0026	0.1137	0.2376
0.9117	0.7846	0.3192	0.417	0.4907	0.1977
0.8606	0.818	0.4615	0.6356	-0.1332	0.0667
0.8895	0.7188	0.6846	0.5253	0	0
0.8619	0.7637	0.3348	0.3645	0.5838	0.1923
0.8095	0.6015	0.2155	0.0681	0.4799	0.0055
0.8378	0.7841	0.5104	0.5767	0.5087	0.313
0.8411	0.877	0.6693	0.7519	-0.1295	0.4828
0.8512	0.8979	0.7107	0.8043	0.2775	0.5237
0.9549	0.9153	0.7504	0.3868	0.7182	0.7412
0.8792	0.8593	0.5842	0.4776	0.6533	0.4033
0.8288	0.8123	0.7573	0.2998	0.8046	0.3541
0.8081	0.8217	0.7932	0.4574	0.798	0.3945
0.7982	0.6228	0.5126	0.0516	0.3247	0.3548
0.9025	0.8251	0.5166	0.3254	0.6314	0.3392
0.9049	0.902	0.453	0.685	0.1679	0.0215
0.9128	0.8212	0.7519	0.5862	0	0
0.9072	0.8671	0.4829	0.3804	0.5719	0.4842
0.7533	0.6634	0.2111	0.0994	0.6123	0.1566
0.8016	0.8687	0.4917	0.6528	0.0797	0.6513
0.8103	0.8641	0.4752	0.669	0.3515	0.6237
0.8848	0.7683	0.495	0.4883	0.5106	0.4701
0.7807	0.7595	0.2209	0.4518	0.4143	0.4677
0.7425	0.6268	0.3431	0.3294	0.4067	0.0925
0.7323	0.6393	0.3307	0.3878	0.4206	0.0832
0.7429	0.467	0.1745	-0.0089	0.25	0.2023
0.8183	0.7199	0.188	0.4213	0.5078	0.2182
0.8211	0.7846	0.2903	0.552	0.1676	0.0231
0.8482	0.6713	0.5754	0.5339	0	0
0.864	0.7065	0.3983	0.3806	0.4097	0.2147
0.7823	0.476	-0.0192	0.0925	0.2599	0.0492
0.944	0.9794	0.8837	0.9432	0.4706	0.9054
0.8353	0.8495	0.6559	0.4525	0.0639	0.6916
0.7768	0.8183	0.4098	0.6114	-0.1543	0.5232
0.745	0.7073	0.4596	0.2957	-0.1735	-0.0082
0.7195	0.7115	0.5781	0.3997	-0.1225	0.1338
0.6035	0.4835	0.2264	-0.0334	-0.2364	0.3554
0.7867	0.7612	0.3771	0.4935	0.035	0.3066
0.8292	0.852	0.4659	0.6537	0.1943	-0.0825
0.7783	0.7056	0.648	0.5136	0	0
0.7969	0.7847	0.3679	0.3681	0.0475	0.373
0.7127	0.6009	-0.0546	0.0793	-0.1255	0.0887
0.8349	0.8539	0.7375	0.466	0.3142	0.6852
0.7909	0.8225	0.3874	0.6463	0.2808	0.586
0.718	0.6999	0.5114	0.276	0.0094	-0.0892
0.697	0.7053	0.6244	0.3713	0.1998	0.0342
0.6162	0.4838	0.2596	-0.0526	0.2909	0.3147
0.7942	0.758	0.3535	0.5114	0.5076	0.3001
0.837	0.8618	0.4938	0.6719	0.1219	-0.0606
0.7826	0.7075	0.671	0.5269	0	0
0.8058	0.7895	0.3928	0.3888	0.1627	0.3309
0.7689	0.5817	0.1005	0.0867	0.0497	0.0669
0.9024	0.7853	0.3539	0.4567	0.7822	0.4495
0.8631	0.8605	0.6764	0.6486	0.7602	0.249
0.8417	0.8803	0.6872	0.6536	0.7971	0.3706
0.8766	0.7577	0.3489	0.2775	0.3987	0.4849
0.9517	0.9347	0.5115	0.5345	0.7445	0.5341
0.9049	0.9509	0.4849	0.7118	0.0085	0.0271
0.9562	0.9416	0.7848	0.7949	0	0
0.9565	0.9586	0.5589	0.6564	0.7068	0.674
0.8195	0.7599	0.1311	0.2196	0.6091	0.1952
0.8876	0.7165	0.6428	0.4145	0.7024	0.1658
0.8936	0.7025	0.7048	0.4581	0.7348	0.2171
0.7902	0.4511	0.3726	-0.0468	0.4315	0.2635
0.8781	0.7471	0.2918	0.3847	0.722	0.2812
0.823	0.7879	0.4441	0.5168	0.0683	-0.0268
0.8567	0.685	0.3646	0.4242	0	0
0.8604	0.7308	0.0693	0.2247	0.4369	0.189
0.8327	0.5673	-0.1425	-0.0007	0.5229	0.0877
0.9843	0.9827	0.9006	0.8893	0.9016	0.761
0.828	0.7928	0.5709	0.3777	0.3315	0.289
0.844	0.829	0.4961	0.4472	0.5931	0.1295
0.8145	0.8328	0.4937	0.5077	0.0375	0.051
0.8445	0.8744	0.6987	0.7103	0	0
0.84	0.8646	0.3283	0.4535	0.6573	0.2036
0.7302	0.7487	0.2269	0.2604	0.6934	0.1395
0.8135	0.8022	0.537	0.3511	0.3987	0.5311
0.8191	0.8398	0.3786	0.4596	0.6439	0.2477
0.792	0.8574	0.4795	0.5946	0.1078	-0.0198
0.8188	0.8951	0.6626	0.7675	0	0
0.8192	0.886	0.2912	0.4902	0.5906	0.3314
0.7227	0.7637	0.1435	0.2407	0.5906	0.2076
0.8677	0.7448	0.3536	0.1847	0.5786	0.3706
0.769	0.6835	0.4087	0.1833	-0.1554	-0.0498
0.8969	0.8296	0.5006	0.3234	0	0
0.8724	0.7797	0.3688	0.3287	0.1477	0.4674
0.6939	0.645	0.4201	0.2299	0.3135	0.2609
0.8843	0.8781	0.3899	0.4614	0.1125	0.0897
0.9659	0.9486	0.5683	0.5857	0	0
0.9066	0.8968	0.4725	0.4599	0.5803	0.4719
0.856	0.802	0.1289	0.2598	0.6167	0.3552
0.899	0.8933	0.5759	0.7122	0	0
0.8671	0.9143	0.1224	0.5374	-0.1696	0.088
0.7823	0.7085	0.2357	0.1758	0.1177	0.0724
0.9227	0.9357	0.5558	0.64	0	0
0.8165	0.7917	0.3263	0.2518	0	0
0.7858	0.7405	0.0527	0.1394	0.6521	0.3087
0.9015	0.8026	0.7442	0.9362	0.2934	0.4871
0.8919	0.9267	0.6361	0.8386	0.7596	0.368
0.5773	0.7104	0.19	0.7428	0.4687	0.4708
0.7254	0.7412	0.5035	0.7839	-0.0422	0.4456
0.8463	0.7827	0.6033	0.7806	0.4925	0.5429
0.8514	0.7248	0.4586	0.8281	0.3442	0.3392
0.904	0.8698	0.5385	0.8319	0.6037	0.3632
0.9168	0.9366	0.2583	0.8058	0.2989	0.7361
0.8421	0.9189	0.5175	0.7645	0.4635	0.517
0.5397	0.7641	0.1515	0.6641	0.1534	0.1855
0.817	0.8718	0.5604	0.7726	0.4182	0.3411
0.8709	0.8764	0.6755	0.7699	0.3022	0.3618
0.856	0.8971	0.5462	0.7888	0.4702	0.4778
0.8393	0.8435	0.4877	0.797	0.3521	0.5789
0.3821	0.7086	0.5758	0.7436	0.6396	0.4868
0.0277	0.6136	0.3392	0.6795	0.6489	0.5443
0.8754	0.7148	0.5478	0.6558	0.192	0.4426
0.7051	0.808	0.5319	0.7403	0.0822	0.3899
0.4051	0.8008	0.2992	0.6541	-0.2219	0.2521
0.6996	0.7964	0.5043	0.721	0.0439	0.2898
0.8367	0.8609	0.5239	0.7274	0.3409	0.413
0.3025	0.7204	0.3718	0.6744	0.2875	0.3863
0.8583	0.8769	0.6552	0.8479	0.2129	0.84
0.64	0.7833	0.0714	0.7498	0.2977	0.2002
0.8508	0.9204	0.5349	0.7848	-0.0493	0.3024
0.9466	0.9778	0.7176	0.894	0.5442	0.9335
0.8274	0.9409	0.4369	0.8613	0.324	0.9111
0.8684	0.941	0.56	0.8831	0.3175	0.8804
0.9369	0.8256	0.2355	0.8855	0.3873	0.4214
0.8486	0.7832	0.4852	0.8119	0.3068	0.668
0.6711	0.7583	0.1934	0.6711	-0.1186	0.5496
0.8174	0.8003	0.481	0.8219	0.545	0.7496
0.881	0.8511	0.5736	0.8445	0.4159	0.8136
0.8327	0.7357	0.5087	0.7487	0.3422	0.7602
0.8897	0.9446	0.4259	0.7602	0.1176	0.6201
0.3582	0.5597	0.4805	0.6664	-0.0669	0.2939
-0.0161	0.4585	0.2242	0.6443	-0.0838	0.2647
0.785	0.4471	0.4512	0.6332	-0.2127	0.3178
0.6762	0.6007	0.4817	0.7259	0.0508	0.4132
0.4163	0.6747	0.2302	0.6389	0.073	0.153
0.632	0.5844	0.4725	0.7142	-0.145	0.2912
0.8004	0.6443	0.4617	0.7292	0.1268	0.5769
0.2863	0.4609	0.403	0.6057	0.3327	0.2564
0.3893	0.7677	0.0229	0.7404	0.3977	0.121
0.6554	0.8149	0.3245	0.7524	0.1192	0.2477
0.874	0.8783	0.7499	0.8265	0.5259	0.8677
0.9031	0.8313	0.6701	0.8761	0.5531	0.9245
0.977	0.9676	0.8133	0.9723	0.8659	0.9592
0.8807	0.9522	0.3755	0.8401	0.2054	0.3711
0.889	0.922	0.5309	0.7766	0.5899	0.6115
0.6859	0.8222	0.233	0.6509	0.2418	0.6261
0.9166	0.9302	0.7381	0.8342	0.5578	0.814
0.9449	0.956	0.8433	0.8418	0.5496	0.903
0.9278	0.9128	0.6978	0.8571	0.6656	0.745
0.7918	0.9077	0.491	0.9067	0.3642	0.5555
0.2422	0.6641	0.4367	0.7881	0.6618	0.2259
-0.1404	0.5646	0.1911	0.6375	0.6679	0.2157
0.8804	0.6886	0.6655	0.633	0.3651	0.2992
0.8807	0.8011	0.6982	0.7453	0.4025	0.4057
0.5597	0.802	0.0542	0.6373	-0.0641	0.1101
0.82	0.7871	0.5077	0.7022	0.2729	0.3094
0.9097	0.8542	0.5994	0.6975	0.4096	0.5645
0.5895	0.7274	0.3042	0.7597	0.4949	0.2869
0.8253	0.9011	0.464	0.9651	-0.0341	0.3799
0.6141	0.839	0.1404	0.801	0.1956	0.2094
0.3351	0.8041	0.2513	0.9176	0.1787	0.08
0.4135	0.8185	0.0138	0.8087	0.4537	0.1069
0.6096	0.8141	0.221	0.8749	0.0527	0.3968
0.4861	0.7521	0.2004	0.9157	0.5422	0.3066
0.3387	0.6562	0.2593	0.8276	0.2005	0.1823
0.3837	0.7147	-0.0603	0.8901	0.4529	0.172
0.4373	0.7454	0.0506	0.8731	0.0898	0.1899
0.4089	0.7076	0.0012	0.8478	0.4364	0.3672
0.6482	0.8689	0.3317	0.7978	0.168	0.3553
0.6225	0.5914	0.0617	0.8577	0.5726	0.5161
0.4357	0.4972	0.2547	0.9349	0.4047	0.4886
0.4339	0.437	-0.0854	0.9195	-0.2336	0.4215
0.1367	0.6177	-0.0371	0.9254	0.083	0.4743
0.2883	0.6988	0.2723	0.8166	0.0007	0.2657
0.1396	0.6068	0.2626	0.9356	-0.0858	0.3488
0.3629	0.6342	-0.0101	0.915	0.2786	0.3335
-0.1704	0.4514	-0.0794	0.8067	0.3986	0.2322
0.8605	0.9518	0.4103	0.8239	0.4327	0.3654
0.6267	0.9091	0.3783	0.942	0.3817	0.2527
0.6771	0.8903	0.1322	0.8127	0.16	0.2268
0.8153	0.8232	0.2271	0.8841	-0.0321	0.4963
0.7768	0.7813	0.2609	0.9256	0.2056	0.2334
0.6266	0.7597	0.0731	0.8605	0.4026	0.2143
0.6951	0.7915	0.2291	0.9119	0.202	0.2272
0.7352	0.8268	0.2649	0.8915	0.3772	0.2228
0.7062	0.7401	0.0692	0.8693	0.3766	0.2497
0.8914	0.9638	0.4992	0.8212	0.5424	0.8471
0.515	0.5956	0.2921	0.8781	0.2066	0.3703
0.2135	0.5064	0.2382	0.9537	0.2845	0.4063
0.6745	0.436	0.1448	0.9336	0.5307	0.2504
0.4834	0.6062	0.2817	0.938	0.4793	0.2258
0.4801	0.7144	0.2295	0.8461	0.1916	0.0929
0.4783	0.606	0.4998	0.9419	0.5103	0.1475
0.6416	0.6579	0.095	0.9321	0.4941	0.1654
0.1024	0.4752	0.1438	0.8164	0.3522	0.1509
0.7953	0.9536	0.5116	0.8921	0.56	0.9251
0.8688	0.9532	0.6751	0.9026	0.6024	0.907
0.9099	0.8455	0.5972	0.9607	0.3857	0.5762
0.8671	0.7984	0.5658	0.8602	0.5612	0.7192
0.7352	0.7793	0.2119	0.7171	0.2172	0.5557
0.8318	0.81	0.5963	0.8817	0.4748	0.731
0.8867	0.8597	0.7354	0.924	0.5478	0.7998
0.847	0.745	0.5787	0.7218	0.643	0.7892
0.8811	0.9668	0.5429	0.7269	0.4721	0.6954
0.3737	0.5731	0.5437	0.6338	0.3306	0.3359
0.0181	0.4752	0.3439	0.6801	0.448	0.3283
0.7916	0.4401	0.4997	0.663	0.3361	0.3362
0.6841	0.6001	0.4738	0.724	0.4469	0.4082
0.4607	0.6937	0.0558	0.7155	0.2954	0.1687
0.6312	0.5934	0.4378	0.7314	0.2137	0.3218
0.8122	0.6545	0.5238	0.739	0.6425	0.625
0.3504	0.4709	0.4416	0.5764	0.4857	0.2881
0.9442	0.9297	0.7262	0.925	0.6597	0.9622
0.8038	0.7832	0.265	0.9208	-0.106	0.347
0.8471	0.754	0.5314	0.9156	0.2884	0.6127
0.5812	0.7358	0.3165	0.8203	0.2726	0.6081
0.8652	0.7533	0.4269	0.923	0.5358	0.778
0.9124	0.822	0.6768	0.9138	0.7691	0.8543
0.9063	0.7209	0.6385	0.9094	0.4884	0.7264
0.8268	0.9248	0.5937	0.8996	0.3954	0.5833
0.1207	0.5266	0.3741	0.8841	0.3847	0.2173
-0.2299	0.4274	0.2942	0.8735	0.3187	0.1837
0.8376	0.4238	0.506	0.8598	0.2973	0.2581
0.8749	0.6317	0.6178	0.911	0.498	0.3507
0.4006	0.6918	0.0748	0.8107	0.0867	0.0757
0.8476	0.6037	0.5299	0.8876	0.4461	0.2677
0.9008	0.6291	0.5102	0.8849	0.3957	0.557
0.5521	0.435	0.316	0.8337	0.5011	0.2445
0.8711	0.9165	0.3797	0.9139	0.1746	0.3569
0.8912	0.8909	0.6969	0.8577	0.694	0.697
0.6337	0.8321	0.3936	0.719	0.3164	0.6244
0.9062	0.8966	0.6301	0.8984	0.6106	0.793
0.9476	0.9456	0.8578	0.9085	0.6216	0.8846
0.9284	0.8669	0.8623	0.8751	0.7198	0.7962
0.8282	0.9537	0.5226	0.8981	0.3386	0.5588
0.2051	0.6279	0.4824	0.7866	0.5366	0.2046
-0.166	0.5247	0.2101	0.6954	0.5284	0.1911
0.8855	0.5966	0.6027	0.6944	0.2832	0.299
0.8773	0.742	0.6282	0.7953	0.52	0.4126
0.5056	0.7815	0.0811	0.6963	0.2335	0.1316
0.8413	0.7277	0.3701	0.7661	0.264	0.3298
0.9209	0.7903	0.7397	0.7702	0.4588	0.6294
0.5665	0.6244	0.4621	0.7529	0.6533	0.2755
0.8649	0.9455	0.3789	0.9196	0.3814	0.4899
0.6878	0.813	0.1692	0.7748	-0.1223	0.2311
0.8383	0.9099	0.3172	0.9261	0.1527	0.2851
0.8828	0.9185	0.4591	0.9537	-0.0633	0.3057
0.8356	0.9142	0.4099	0.7904	0.4039	0.4518
0.867	0.909	0.4724	0.7707	0.1963	0.6289
0.4197	0.7291	0.3657	0.7134	-0.108	0.3988
0.0371	0.6419	0.3801	0.7665	0.116	0.4572
0.8249	0.6947	0.142	0.7551	0.1352	0.2516
0.6939	0.7974	0.2445	0.8116	0.0872	0.2784
0.4996	0.8253	-0.0977	0.7632	0.1613	0.2082
0.6443	0.7952	0.2937	0.8174	-0.2328	0.2198
0.7925	0.8713	0.2635	0.8262	0.2326	0.3666
0.3013	0.7336	0.3972	0.658	0.0622	0.2299
0.6507	0.8613	0.2462	0.8374	0.1585	0.3824
0.9209	0.9199	0.4755	0.9326	0.4185	0.4829
0.9272	0.9306	0.7049	0.9255	0.3009	0.5883
0.9135	0.9522	0.6598	0.8571	0.798	0.838
0.892	0.8771	0.5942	0.7933	0.3247	0.4777
0.2933	0.7669	0.5328	0.7996	0.4228	0.2963
-0.0678	0.6872	0.3873	0.8683	0.4547	0.3459
0.89	0.7595	0.482	0.8602	0.2019	0.4083
0.8045	0.8284	0.3221	0.8969	0.5748	0.4923
0.6427	0.8638	0.0603	0.8083	0.3976	0.3468
0.7971	0.8402	0.4305	0.9003	0.2367	0.4758
0.8669	0.9181	0.6191	0.9195	0.4691	0.7498
0.4682	0.7624	0.4507	0.7503	0.5969	0.3236
0.7509	0.8773	0.0739	0.843	0.1568	0.7291
0.7507	0.8942	0.2299	0.8174	0.2202	0.704
0.7157	0.856	0.4939	0.8023	0.2898	0.6018
0.642	0.8299	0.1351	0.7259	0.2526	0.3433
0.2077	0.6426	0.1562	0.7677	0.3453	0.1668
-0.0566	0.5678	0.0374	0.8346	0.3795	0.1438
0.6085	0.6278	0.0398	0.8296	0.3004	0.1959
0.6229	0.6728	0.2227	0.8446	0.3199	0.4154
0.5294	0.759	0.3465	0.7569	0.1318	0.0762
0.5192	0.7082	0.2198	0.8315	0.222	0.314
0.6543	0.8084	0.3883	0.8529	0.3367	0.4149
0.3907	0.656	0.1907	0.7008	0.4528	0.203
0.9776	0.9614	0.8079	0.9665	0.7316	0.9396
0.9373	0.9276	0.6352	0.8807	0.5507	0.6991
0.8476	0.8744	0.3825	0.8292	0.4275	0.4676
0.1353	0.6908	0.4767	0.801	0.2211	0.2584
-0.2218	0.6099	0.2769	0.8302	0.1309	0.2354
0.901	0.7352	0.687	0.8403	-0.0434	0.3044
0.8803	0.7914	0.4342	0.8768	0.2193	0.501
0.656	0.8169	0.1294	0.7769	-0.0684	0.0966
0.8429	0.8111	0.3206	0.8838	0.1307	0.3309
0.9034	0.89	0.6762	0.8949	0.3607	0.5021
0.5611	0.7811	0.2201	0.7426	0.4706	0.2778
0.9459	0.937	0.79	0.8216	0.5275	0.7864
0.8771	0.9071	0.5806	0.775	0.3961	0.4953
0.183	0.6833	0.5207	0.7289	0.2026	0.2462
-0.1895	0.5949	0.2845	0.7847	0.1198	0.226
0.9048	0.7032	0.6484	0.7885	0.1892	0.3326
0.8673	0.7832	0.602	0.8368	0.442	0.5374
0.5819	0.824	0.0553	0.784	0.0563	0.1655
0.8154	0.7931	0.5041	0.8451	0.4145	0.3842
0.9211	0.8737	0.7123	0.8553	0.3191	0.5945
0.5266	0.7475	0.4476	0.6706	0.4991	0.292
0.8606	0.8434	0.5019	0.9621	0.5348	0.5048
0.2181	0.7394	0.5596	0.9506	0.4222	0.3341
-0.1434	0.6583	0.3006	0.8483	0.484	0.3476
0.9137	0.8369	0.616	0.8486	0.4177	0.438
0.9082	0.9089	0.5985	0.9124	0.7411	0.6723
0.5596	0.9013	0.3058	0.763	0.2829	0.3343
0.8803	0.923	0.3772	0.8709	0.4582	0.5983
0.9475	0.9656	0.8346	0.8848	0.5737	0.836
0.5765	0.8443	0.4296	0.9124	0.5934	0.3441
0.3787	0.6693	0.6333	0.9383	0.2733	0.4235
0.0351	0.5742	0.627	0.7732	0.3527	0.434
0.8326	0.5581	0.461	0.7625	0.4543	0.3169
0.6799	0.708	0.3752	0.8398	0.4421	0.3276
0.4795	0.7852	0.1232	0.6914	-0.088	0.1253
0.6763	0.7052	0.437	0.7856	0.5585	0.209
0.8148	0.7704	0.3999	0.7846	0.4145	0.3621
0.2723	0.5949	0.2538	0.9092	0.2679	0.216
0.8559	0.9625	0.7754	0.9058	0.8983	0.8844
0.2562	0.6804	0.5976	0.8834	0.3373	0.495
0.0046	0.636	0.3431	0.9116	0.2665	0.4839
0.2712	0.6676	0.2199	0.7491	-0.0883	0.3019
-0.0489	0.6621	0.2593	0.866	0.3084	0.345
0.1863	0.7264	0.6128	0.8514	0.4488	0.3045
-0.1846	0.6109	0.4273	0.9602	0.4184	0.4181
-0.0855	0.6356	0.4439	0.9688	0.5104	0.5077
-0.3509	0.5565	0.0812	0.945	0.369	0.4889
0.1043	0.589	0.1009	0.8283	-0.0216	0.3491
-0.3646	0.5925	0.1441	0.9455	0.3028	0.3342
-0.1262	0.6529	0.3624	0.9285	0.5641	0.3338
-0.425	0.5695	0.3092	0.8474	0.3938	0.4278
0.8037	0.8514	0.5501	0.9548	0.5232	0.529
0.5429	0.7614	0.2712	0.8097	0.1021	0.2434
0.8052	0.8793	0.3091	0.9607	0.5801	0.4381
0.8674	0.8547	0.6321	0.935	0.3364	0.4383
0.4462	0.8394	0.3183	0.8309	0.2775	0.4622
0.5548	0.8662	0.0939	0.8124	0.3787	0.4141
0.9305	0.9641	0.6055	0.9651	0.6927	0.665
0.8957	0.8938	0.4535	0.9485	0.3942	0.603
0.768	0.8479	0.4327	0.8767	0.5362	0.5073
0.5217	0.8776	0.0688	0.8185	0.0501	0.3066
0.5408	0.8749	0.2653	0.8281	0.1872	0.3431
0.3639	0.7672	-0.1158	0.682	0.3852	0.1882
0.863	0.9186	0.3475	0.9573	0.1895	0.5776
0.723	0.8583	0.411	0.8214	0.2852	0.3474
0.5909	0.8606	0.421	0.7973	0.3444	0.3004
0.7714	0.7009	-0.1866	-0.0107	0.0745	0.0746
0.8825	0.8206	0.5377	0.6923	0.0409	0.0764
0.8801	0.6484	0.6052	0.7448	0.1558	-0.0668
0.8317	0.6254	0.4971	0.0777	0.1548	0.2537
0.923	0.699	-0.3866	-0.003	0.0352	0.2545
0.8255	0.6713	0.6431	0.6651	0.2512	0.2774
0.9297	0.7719	0.3934	0.7342	0.0596	0.1697
0.9503	0.8883	0.4447	0.7981	0.272	0.2196
0.9272	0.8678	0.6093	0.5441	0.2706	0.2757
0.6846	0.5363	-0.283	0.0737	-0.1167	0.083
0.8186	0.7486	0.3687	0.5513	-0.0255	-0.0364
0.839	0.7742	0.6081	0.5587	-0.0275	0.0808
0.9051	0.829	0.5039	0.512	0.1532	0.037
0.9121	0.7223	0.636	0.7087	0.1135	0.266
0.8803	0.7937	0.7263	0.4874	-0.1266	0.2243
0.8886	0.7938	0.5809	0.4005	0.0586	0.2333
0.5641	0.5353	0.0318	0.0942	0.0844	0.0459
0.7727	0.6612	0.5956	0.2717	-0.0027	-0.0169
0.8232	0.6502	0.7004	0.2611	0.3205	0.0919
0.7958	0.6775	0.4496	0.4064	-0.2012	-0.0377
0.7996	0.7298	0.2482	0.4407	-0.0956	0.0121
0.1491	0.4284	0.0436	-0.0025	-0.2787	0.0497
0.7874	0.7536	-0.0945	-0.0169	0.374	0.4184
0.8105	0.7424	-0.3069	-0.0302	0.1763	0.0451
0.8735	0.8615	-0.2802	-0.0026	0.1606	0.421
0.8711	0.8999	0.2113	0.0137	0.4469	0.5709
0.7874	0.8698	-0.064	0.0095	-0.0992	0.367
0.8001	0.8262	-0.2733	0.0041	0.6197	0.4068
0.7992	0.7271	0.057	-0.0225	0.3275	0.2882
0.7834	0.6323	-0.4562	-0.0092	0.1043	0.1363
0.6183	0.3974	0.1356	-0.0047	0.3214	0.0686
0.7874	0.7007	-0.1416	0.0038	0.4414	0.2126
0.7768	0.6857	-0.0537	0.0022	0.6089	0.3549
0.7445	0.6088	-0.0682	-0.0044	0.1452	0.1541
0.854	0.8781	-0.0029	-0.0137	0.3934	0.412
0.8095	0.6928	-0.2335	-0.0079	-0.4742	0.0505
0.7546	0.5514	-0.1231	-0.0151	-0.465	0.1295
0.3833	0.3259	-0.0923	0.0152	0.3258	0.1153
0.5775	0.4662	-0.3769	0.0045	0.1271	0.166
0.7389	0.4525	-0.1995	-0.0155	0.2103	0.0081
0.6303	0.4304	-0.329	0.0071	0.121	0.0629
0.7268	0.5048	-0.0384	-0.0148	-0.1127	0.1234
0.124	0.3321	0.3139	0.0167	-0.1885	0.0021
0.8356	0.7383	0.6765	0.7483	-0.3763	0.1527
0.8057	0.7077	0.4901	0.0835	0.1089	0.612
0.8842	0.8125	-0.2429	0.0027	-0.0372	0.6027
0.9111	0.8364	0.7187	0.8099	-0.4178	0.5622
0.9588	0.9071	0.8277	0.9183	0.8037	0.8535
0.8942	0.8548	0.6202	0.8372	0.1021	0.3711
0.8873	0.8183	0.5963	0.3531	0.074	0.1345
0.7775	0.6901	-0.1788	-0.0255	0.4922	0.0661
0.9254	0.9024	0.7965	0.7309	0.7935	0.5405
0.9327	0.908	0.8764	0.6912	0.8108	0.6966
0.9271	0.8528	0.8371	0.4307	0.4231	0.2986
0.9065	0.8028	0.3938	0.7575	-0.0561	0.4628
0.8313	0.7731	0.753	0.4113	-0.15	-0.0606
0.8219	0.683	0.7203	0.3153	-0.0621	0.0458
0.591	0.4939	0.52	0.1157	0.2308	0.1615
0.8421	0.716	0.7579	0.2787	-0.0549	0.3089
0.893	0.6973	0.5263	0.1412	0.0686	0.0517
0.8468	0.6776	0.7532	0.3152	0.0515	0.237
0.9016	0.7198	0.5818	0.2888	0.2961	0.2331
0.243	0.5291	-0.1333	0.0009	-0.2665	0.1342
0.9328	0.9222	0.7293	0.0947	0.2295	0.0279
0.9051	0.8361	-0.1905	0.0118	0.4087	-0.081
0.748	0.8547	0.5203	0.7242	0.4201	-0.1469
0.8505	0.7957	0.6209	0.7673	-0.1175	0.0942
0.8858	0.8157	0.5562	0.83	0.314	0.0208
0.8848	0.6762	0.7233	0.5431	-0.1279	-0.0767
0.6118	0.555	-0.3537	0.1075	-0.077	0.0847
0.8079	0.6898	0.6177	0.5422	-0.2116	0.22
0.776	0.743	0.7047	0.6052	-0.2256	0.1844
0.8469	0.6717	0.6268	0.5279	0.0403	0.1786
0.9347	0.9195	0.6186	0.7862	0.3608	-0.0349
0.9402	0.8108	0.8244	0.6158	-0.009	-0.0387
0.8925	0.5961	0.7812	0.4751	-0.0398	-0.074
0.5077	0.2709	0.2625	0.0933	0.1079	0.0344
0.6532	0.5443	0.6123	0.3143	0.2776	0.1089
0.8032	0.5491	0.587	0.2691	0.1426	0.0386
0.7091	0.4826	0.6096	0.3865	-0.1648	0.0787
0.7736	0.5666	0.2791	0.4135	-0.0725	0.1033
0.1676	0.406	0.0233	0.0175	0.1181	0.0464
0.9193	0.8812	-0.2499	-0.0047	0.3146	0.8076
0.7784	0.8873	0.3902	0.1122	0.0352	0.7757
0.8242	0.7831	0.4128	0.0979	0.0714	0.666
0.8717	0.7673	0.5553	0.0981	0.2237	0.4976
0.8594	0.6428	0.645	0.0812	-0.0425	0.2673
0.5893	0.4686	-0.3528	-0.0192	0.0931	0.0715
0.7896	0.678	0.3778	0.0516	0.1866	0.2486
0.7543	0.7057	0.4275	0.0474	0.0589	0.4454
0.7773	0.6242	0.3279	0.0587	0.6233	0.3421
0.9357	0.9632	0.5919	0.0923	0.6252	0.7912
0.8737	0.7646	0.694	0.07	0.2686	0.1322
0.811	0.5534	0.5488	0.0388	0.5157	0.2507
0.353	0.2634	0.0786	0.004	0.4436	0.161
0.561	0.5002	0.3704	0.0169	0.6694	0.2593
0.764	0.5073	0.2911	0.0103	0.57	0.0821
0.6094	0.4342	0.3402	0.0285	0.3781	0.2687
0.7234	0.5296	0.0147	0.0534	0.3995	0.1898
0.0895	0.3731	-0.1311	0.0347	0.1628	0.1423
0.8605	0.9445	-0.3239	-0.0016	0.0951	0.835
0.9238	0.9373	-0.1282	0.0128	0.1619	0.687
0.9258	0.7698	-0.3822	-0.0072	0.4548	0.5541
0.9102	0.6498	-0.241	0.0091	-0.0955	0.2411
0.6659	0.4465	0.054	-0.0317	0.1646	0.0398
0.8331	0.7327	-0.0887	0.0651	-0.1405	0.1892
0.8476	0.7311	-0.1814	0.053	-0.0284	0.4099
0.8708	0.6201	-0.2052	0.0167	0.1814	0.2161
0.9503	0.9224	-0.1582	0.0057	0.4489	0.7287
0.9026	0.7447	-0.2495	0.039	0.2019	0.1659
0.8755	0.5599	-0.1282	0.0561	0.0174	0.2665
0.4619	0.2701	0.0889	-0.0054	0.0473	0.1602
0.675	0.4571	-0.1839	-0.002	0.2877	0.2595
0.827	0.4703	-0.3296	0.0399	0.1271	0.0396
0.7212	0.4083	-0.0616	0.0073	-0.0638	0.2189
0.769	0.5012	-0.0895	0.0178	0.1317	0.1198
0.1354	0.3239	0.1352	0.0226	-0.2685	0.1684
0.9293	0.9334	0.6401	0.8656	-0.3284	0.6716
0.8341	0.7583	0.5309	0.7893	0.2556	0.538
0.7781	0.6443	0.4089	0.5135	0.0672	0.2648
0.7149	0.5148	-0.2262	-0.0087	-0.1631	0.032
0.8239	0.7372	0.4935	0.6172	-0.4204	0.0808
0.8482	0.7592	0.6521	0.6597	-0.4274	0.3288
0.7983	0.6456	0.6377	0.496	-0.1586	0.1288
0.8344	0.9255	0.4024	0.7835	0.0621	0.6833
0.6947	0.7085	0.6459	0.4883	-0.1449	0.1171
0.6753	0.5118	0.5422	0.3668	-0.0069	0.2478
0.4394	0.2821	0.3109	0.1186	-0.3296	0.1052
0.7326	0.5081	0.5713	0.3008	0.1216	0.1657
0.7662	0.5071	0.6589	0.1847	0.0404	0.0082
0.6984	0.4467	0.4783	0.3247	-0.2455	0.1687
0.8019	0.5208	0.5153	0.338	-0.2245	0.0446
0.108	0.4061	0.024	0.0513	0.2977	0.2233
0.9303	0.8019	0.5059	0.855	0.2483	0.4168
0.8985	0.706	0.6189	0.4946	0.1045	0.2231
0.756	0.54	-0.2839	-0.0188	0.5131	0.1417
0.8774	0.7874	0.6411	0.7135	0.7688	0.4815
0.9089	0.794	0.7214	0.7049	0.8865	0.6951
0.925	0.7034	0.7496	0.5063	0.3784	0.3532
0.9218	0.867	0.2882	0.7881	0.0537	0.5414
0.8436	0.7342	0.6902	0.4995	-0.348	-0.0087
0.8476	0.5787	0.65	0.3679	-0.3065	0.1276
0.6034	0.3361	0.6651	0.1317	0.2322	0.2212
0.8154	0.5344	0.781	0.321	-0.1516	0.3293
0.8611	0.5407	0.5235	0.2118	0.047	0.1013
0.8292	0.4925	0.8065	0.3618	-0.0995	0.218
0.8596	0.5664	0.664	0.3487	0.0907	0.2361
0.2154	0.396	-0.2386	0.0138	-0.3195	0.2185
0.9548	0.9037	0.4978	0.517	0.0577	0.2857
0.7263	0.6074	-0.1384	-0.0264	0.0132	0.0421
0.8293	0.818	0.375	0.5891	0.0562	-0.0216
0.8563	0.8496	0.4729	0.5684	0.0874	0.153
0.9019	0.8852	0.5756	0.5348	0.1673	0.1756
0.9301	0.8457	0.4027	0.8166	0.2535	0.4374
0.886	0.8988	0.6039	0.5576	0.0638	0.3633
0.887	0.8282	0.4877	0.4419	-0.0074	0.4267
0.553	0.5639	0.2305	0.1369	0.1095	0.1173
0.758	0.749	0.3975	0.337	0.0964	0.213
0.8699	0.7425	0.4031	0.2358	0.1984	0.1617
0.7885	0.7332	0.3032	0.4203	-0.1967	0.2206
0.8298	0.8041	0.294	0.4412	-0.0162	0.0561
0.1724	0.4873	-0.0936	0.0145	-0.2681	0.0528
0.6904	0.6346	-0.4541	0.1658	-0.074	0.1364
0.8408	0.8219	0.368	0.3467	0.0351	-0.0509
0.8553	0.8424	0.5068	0.4583	0.1597	0.1241
0.9149	0.9069	0.621	0.6957	0.0057	0.3703
0.9202	0.7177	0.4148	0.5701	-0.0912	0.3342
0.9134	0.8759	0.7938	0.7067	-0.3416	0.4565
0.906	0.8739	0.6835	0.6127	-0.2974	0.5526
0.5282	0.6124	0.2947	0.2919	-0.0717	0.0849
0.7314	0.7751	0.6988	0.4887	-0.1541	0.2166
0.9072	0.8118	0.4456	0.3997	0.3132	0.1394
0.7785	0.7855	0.6189	0.577	-0.0213	0.096
0.809	0.856	0.358	0.5376	-0.2567	0.1148
0.1942	0.5188	-0.3529	0.181	-0.1212	0.1756
0.8118	0.7606	0.084	0.1263	0.5015	0.1075
0.8473	0.7971	-0.1649	0.2854	0.5358	0.1547
0.8061	0.7437	-0.1529	0.2332	0.3243	0.2598
0.6886	0.5159	-0.3264	-0.0243	0.0701	0.0769
0.6217	0.5463	-0.347	0.1441	-0.109	0.1231
0.6178	0.5102	-0.2772	0.1236	-0.1259	0.1133
0.6191	0.4895	-0.0315	0.0524	0.2261	0.1247
0.804	0.7197	-0.2429	0.1321	0.0152	0.1838
0.8004	0.6826	-0.3427	0.1427	-0.0572	0.1435
0.8009	0.6644	-0.1775	0.1073	-0.084	0.1267
0.8329	0.6483	-0.0726	0.1146	0.2099	0.0936
0.3987	0.6175	0.2214	0.1265	-0.0282	0.2327
0.9574	0.9586	0.8452	0.8354	0.9101	0.7198
0.9131	0.8738	0.6712	0.3975	0.5811	0.305
0.8858	0.7501	0.3362	0.5942	0.1543	0.1796
0.8038	0.7734	0.5734	0.3721	-0.2505	-0.2361
0.7682	0.7069	0.6054	0.3229	-0.1343	-0.215
0.6187	0.5627	0.4261	0.1462	0.5671	0.1524
0.8085	0.773	0.5971	0.2412	0.1027	0.2286
0.8831	0.7534	0.4199	0.122	0.2026	-0.0455
0.8441	0.7291	0.6445	0.2901	0.2723	0.1944
0.8791	0.7565	0.3279	0.2615	0.2118	0.2401
0.3444	0.5703	0.0918	0.0402	0.008	0.0792
0.9321	0.9179	0.7775	0.5194	0.4405	0.3953
0.8664	0.7737	0.4641	0.6089	0.1207	0.3779
0.7995	0.8028	0.7374	0.452	-0.418	-0.1566
0.8042	0.7298	0.7661	0.3919	-0.3525	-0.0541
0.6406	0.6015	0.4552	0.1935	0.398	0.1927
0.8269	0.8248	0.7477	0.3382	-0.068	0.3241
0.9032	0.7952	0.6197	0.2295	0.1392	0.0837
0.8618	0.785	0.7755	0.3597	0.1123	0.2099
0.8955	0.7953	0.5053	0.3135	0.1067	0.3021
0.3156	0.6262	0.0963	0.1116	-0.1781	0.1427
0.9018	0.7124	0.2723	0.5726	0.5111	0.3048
0.8887	0.8351	0.741	0.6987	0.1666	0.2728
0.8991	0.8303	0.7585	0.6475	0.3546	0.3442
0.7417	0.7386	0.5258	0.45	0.5653	0.33
0.8861	0.9066	0.7827	0.6379	0.5195	0.5872
0.9276	0.864	0.5881	0.4955	0.5497	0.2865
0.9337	0.909	0.749	0.7239	0.2151	0.4082
0.9216	0.9092	0.7208	0.6677	0.6411	0.4912
0.3638	0.6348	-0.0932	0.2792	0.0557	0.3361
0.9204	0.8027	0.5674	0.5948	0.1272	0.2015
0.8846	0.6205	0.4717	0.4712	0.2301	0.3193
0.5555	0.3576	-0.0634	0.2016	0.4547	0.0877
0.7403	0.5773	0.293	0.3761	0.5898	0.1809
0.8583	0.5772	0.5188	0.2852	0.4351	0.0579
0.7848	0.5248	0.2521	0.4507	0.3606	0.1789
0.8348	0.6122	-0.0332	0.4418	0.2839	0.1404
0.21	0.4128	0.2741	0.0548	0.1983	0.1576
0.9667	0.907	0.9028	0.8083	0.8168	0.8919
0.5861	0.5533	0.4233	0.4665	-0.0085	0.1494
0.6802	0.7029	0.7527	0.5772	0.2189	0.296
0.8535	0.7296	0.6261	0.4736	-0.1046	0.2557
0.7761	0.7112	0.7138	0.6875	0.1568	0.178
0.7865	0.7756	0.4953	0.5629	0.3511	0.0787
0.2338	0.4726	-0.099	0.2683	0.0448	0.1482
0.6502	0.6558	0.5238	0.5531	0.0865	0.1203
0.7137	0.7251	0.7133	0.6217	0.4009	0.3385
0.8493	0.7361	0.5211	0.4662	0.1089	0.2683
0.8094	0.7702	0.7553	0.7353	0.2994	0.239
0.793	0.81	0.5369	0.5803	0.4479	0.1308
0.2314	0.4627	0.0091	0.2989	0.2179	0.1774
0.8118	0.7843	0.5939	0.6505	0.5019	0.352
0.6592	0.673	0.1574	0.3881	0.5557	0.1111
0.8807	0.8463	0.6948	0.6684	0.44	0.2716
0.7467	0.753	0.6587	0.3793	0.2425	0.1654
0.5794	0.5736	-0.1436	0.3105	0.1286	0.2555
0.8169	0.8446	0.6167	0.5004	0.5758	0.2704
0.9419	0.9379	0.8696	0.7814	0.5558	0.4744
0.9103	0.8691	0.6576	0.5154	0.4175	0.326
0.4539	0.7224	-0.2361	0.3458	0.4073	0.3913
0.8623	0.849	0.5083	0.5296	0.3039	0.1585
0.8921	0.842	0.3945	0.4031	0.2125	0.2128
0.3528	0.619	0.0984	0.2031	-0.0208	0.1631
0.9244	0.8878	0.7203	0.6159	0.1067	0.2476
0.4592	0.6612	-0.1316	0.3677	0.4435	0.3089
0.3566	0.5944	-0.2236	0.1775	0.0507	0.2164
0.6713	0.6942	0.2339	0.8795	0.6102	0.6317
0.7796	0.8234	0.6215	0.752	0.6541	0.7058
-0.0168	0.641	0.0641	0.1611	0.1772	0.0278
0.5094	0.7229	0.3432	0.3954	0.5686	0.6169
0.731	0.7863	0.6248	0.7216	0.6706	0.7435
0.6901	0.6969	0.39	0.7204	0.1745	0.638
0.7667	0.835	0.5276	0.7398	0.555	0.6533
0.4218	0.8676	-0.0992	0.8283	0.6255	0.6759
0.3765	0.8166	-0.1787	0.2708	-0.0604	0.4949
0.323	0.4408	-0.0347	0.1252	0.2992	0.4323
0.6124	0.6765	0.3688	0.4072	0.5663	0.5026
0.6299	0.7384	0.367	0.5956	0.4892	0.584
0.476	0.8215	0.4469	0.541	0.6745	0.4598
0.5761	0.7722	0.1626	0.1003	0.37	0.4886
0.5789	0.7711	0.2149	0.3156	0.1075	0.039
0.5209	0.8055	0.3861	0.2814	0.1242	0.0754
0.0101	0.7185	0.3657	0.4662	0.7001	0.2635
0.2663	0.7813	0.2875	0.3205	0.6562	0.3233
0	0	0	0	0.4996	0.1732
0	0	0	0	0.658	0.2217
-0.2462	0.7592	0.0135	0.4632	0.3078	0.3857
0.345	0.642	0.1578	-0.1393	0.5206	0.1321
0.8518	0.9331	0.5165	0.7635	0.8718	0.7849
-0.042	0.6277	0.4228	0.0845	0.2864	0.1043
0.7193	0.8568	0.3624	0.3322	0.5667	0.5953
0.8002	0.9526	0.3575	0.7295	0.7819	0.8536
0.8134	0.9209	0.4529	0.6845	0.2838	0.7681
0.8536	0.9143	0.4257	0.7056	0.821	0.7709
0.5256	0.6572	-0.3928	0.7945	0.4856	0.6099
0.5868	0.7583	-0.0783	0.179	0.2303	0.5286
0.3876	0.6525	-0.0381	0.1643	0.4572	0.5494
0.7466	0.835	0.5303	0.4474	0.6308	0.6426
0.7238	0.8737	0.1895	0.6133	0.6089	0.6892
0.315	0.747	-0.2663	0.455	0.8274	0.5032
0.7208	0.8539	0.2176	-0.0346	0.3636	0.4502
0.4834	0.5651	-0.0669	0.2153	0.0293	0.089
0.4659	0.5157	-0.0569	0.2281	0.2499	0.1285
-0.2258	0.5126	-0.3244	0.3393	0.6086	0.2175
0.262	0.6338	-0.2475	0.2007	0.7049	0.2965
0	0	0	0	0.4081	0.1836
0	0	0	0	0.5191	0.1912
-0.2509	0.6454	-0.4823	0.3897	0.4533	0.3626
0.4281	0.5054	-0.0007	-0.1397	0.5766	0.209
0.0094	0.6866	0.1799	0.1275	0.2781	0.0717
0.613	0.8515	0.4862	0.2722	0.6904	0.5788
0.8434	0.9651	0.6181	0.9168	0.7312	0.8996
0.8756	0.9329	0.6205	0.8698	0.2816	0.8981
0.9351	0.9844	0.7754	0.9485	0.8933	0.9493
0.4854	0.7764	-0.0716	0.7705	0.4759	0.6376
0.5027	0.8391	-0.0539	0.1949	0.2138	0.5718
0.3341	0.6267	-0.1559	0.1911	0.4661	0.6029
0.7488	0.8554	0.5391	0.6838	0.7434	0.7561
0.7788	0.9155	0.5808	0.8548	0.7518	0.871
0.4937	0.8418	0.2889	0.556	0.8407	0.5354
0.6407	0.8751	0.2937	-0.0309	0.4379	0.4408
0.5211	0.6695	0.3044	0.2743	-0.1449	-0.0469
0.5333	0.6412	0.3808	0.2945	0.1987	-0.0004
-0.0074	0.632	0.2349	0.3879	0.6917	0.2733
0.4111	0.7461	0.1701	0.3316	0.7722	0.3544
0	0	0	0	0.4676	0.181
0	0	0	0	0.6229	0.2465
-0.1562	0.7416	-0.1283	0.5139	0.3834	0.399
0.4463	0.6016	0.0848	-0.0488	0.6372	0.2256
-0.2039	0.7438	0.3247	0.1594	0.1439	0.123
0.0717	0.7042	0.1096	0.1557	0.3726	0.0692
0.057	0.6873	0.3787	0.1665	0.0072	0.0836
0.106	0.7013	0.1064	0.1591	0.3143	0.0729
-0.2377	0.6236	-0.3092	0.1739	0.1746	0.0555
0.1085	0.676	-0.4727	0.1519	0.2374	0.1535
0.3836	0.3787	-0.0947	0.0961	0.3238	0.1772
0.0485	0.6046	0.2402	0.0658	0.082	0.188
0.0375	0.6665	0.1699	0.0768	0.0887	0.1232
0.307	0.6759	-0.3697	0.2135	0.3757	0.1529
-0.1724	0.7407	0.0721	0.1284	0.2099	0.116
0.0231	0.6154	-0.0913	0.2133	0.0905	0.0366
0.0721	0.5596	-0.0583	0.2155	0.2919	0.0214
0.3989	0.5771	-0.5208	0.2348	0.1441	0.0513
0.0031	0.6303	-0.0239	0.1972	0.2061	0.1248
0	0	0	0	0.0688	0.0345
0	0	0	0	0.0512	0.1236
0.1413	0.6183	-0.438	0.2268	0.5102	0.085
-0.2423	0.5269	0.1552	0.0093	0.1666	0.1527
0.6559	0.8975	0.5776	0.3776	0.5695	0.7266
0.5663	0.8745	0.6353	0.4113	0.1139	0.652
0.6191	0.8546	0.567	0.3197	0.6007	0.6002
0.6036	0.7317	-0.1423	0.4223	0.5384	0.5041
0.5835	0.8486	-0.1133	0.3509	0.3296	0.5527
0.214	0.5374	-0.0895	0.2682	0.2904	0.4495
0.5643	0.7911	0.3248	0.3548	0.4614	0.5034
0.4971	0.8564	0.4343	0.3194	0.5371	0.4954
0.2373	0.8432	0.3192	0.4419	0.5972	0.52
0.8706	0.9636	0.6106	0.6071	0.5712	0.7746
0.5614	0.7292	0.5854	0.5274	-0.0315	0.1829
0.4595	0.669	0.4444	0.4282	0.2267	0.218
-0.2604	0.6478	0.0405	0.4359	0.5618	0.2415
0.2988	0.7628	0.3909	0.4199	0.5959	0.336
0	0	0	0	0.4745	0.2357
0	0	0	0	0.5849	0.2338
-0.1797	0.749	0.0366	0.3444	0.3159	0.4447
0.5368	0.6112	0.211	0.1573	0.3585	0.1668
0.8172	0.9452	0.4943	0.8771	0.2554	0.9153
0.8626	0.9607	0.6478	0.8671	0.7335	0.9226
0.5852	0.7632	-0.1418	0.7598	0.6601	0.7119
0.5841	0.8243	-0.1973	0.2264	0.1017	0.6529
0.3029	0.6266	0.0757	0.2545	0.4946	0.5858
0.5649	0.8447	0.3284	0.7016	0.425	0.691
0.7282	0.8972	0.4355	0.8524	0.4249	0.7532
0.5018	0.8161	0.4015	0.5597	0.7388	0.577
0.6205	0.9056	0.4693	0.0813	0.3332	0.5871
0.5768	0.6589	0.3033	0.3207	0.0214	0.0219
0.548	0.6145	0.3558	0.3423	0.0725	0.0794
-0.0123	0.6023	0.362	0.4182	0.5913	0.2233
0.4344	0.7205	0.4518	0.3765	0.6303	0.3577
0	0	0	0	0.4747	0.2378
0	0	0	0	0.5615	0.2301
-0.1799	0.7106	0.1392	0.4886	0.4358	0.4509
0.344	0.5752	0.0771	-0.0394	0.419	0.2025
0.9242	0.9469	0.6983	0.8874	0.5227	0.9618
0.4421	0.6765	0.0108	0.7319	-0.1114	0.584
0.5101	0.7828	-0.1641	0.3011	-0.3431	0.6061
0.4	0.6062	-0.215	0.2281	0.2107	0.5939
0.6703	0.798	0.2667	0.6296	0.3418	0.7225
0.7529	0.8837	0.5491	0.7726	0.338	0.8055
0.3635	0.7878	0.2042	0.6295	0.1255	0.5256
0.6105	0.8808	0.3334	0.1621	0.2436	0.5451
0.3675	0.5754	0.3626	0.3962	-0.4146	0.0125
0.3383	0.54	0.3975	0.4321	-0.2769	0.0296
-0.1332	0.5746	-0.001	0.5077	0.3676	0.1794
0.3913	0.6969	0.2408	0.4552	0.1199	0.2795
0	0	0	0	-0.1915	0.2079
0	0	0	0	0.0823	0.1836
-0.084	0.6933	-0.0823	0.5343	-0.1045	0.3995
0.4117	0.5521	0.3151	-0.0017	0.167	0.1741
0.4665	0.7911	0.0078	0.759	0.4465	0.6184
0.5882	0.8617	0.0084	0.2796	0.1408	0.6315
0.4676	0.6133	-0.0021	0.1716	0.5494	0.6086
0.728	0.8416	0.3124	0.5976	0.7217	0.7357
0.8271	0.9227	0.5742	0.7733	0.7479	0.8359
0.4522	0.8648	0.499	0.6292	0.7787	0.5705
0.6539	0.8841	0.4365	0.0819	0.4493	0.484
0.4795	0.6811	0.3828	0.3866	-0.292	-0.0393
0.4428	0.6623	0.4724	0.3841	0.0159	-0.0022
-0.0678	0.6608	0.3007	0.4766	0.701	0.2319
0.4011	0.7774	0.324	0.4347	0.7311	0.3455
0	0	0	0	0.289	0.224
0	0	0	0	0.5414	0.2346
-0.1646	0.7726	0.1485	0.551	0.3378	0.438
0.4267	0.6125	0.1491	0.0114	0.5737	0.2195
0.4174	0.8361	0.078	0.2931	0.171	0.5695
0.1123	0.4086	-0.093	0.1576	0.4983	0.432
0.2683	0.6751	-0.3503	0.4784	0.281	0.4748
0.3304	0.7294	-0.1788	0.6378	0.2486	0.5086
0.2948	0.8329	0.2659	0.5564	0.4871	0.5271
0.5463	0.771	-0.1132	0.1109	0.0474	0.4142
0.5453	0.7915	0.1027	0.3753	0.0763	-0.0421
0.4765	0.8145	0.1005	0.3063	-0.0864	0.0645
-0.0783	0.7102	0.1788	0.4953	0.3362	0.3261
0.2699	0.8092	0.0823	0.3765	0.4951	0.4809
0	0	0	0	0.3761	0.2934
0	0	0	0	0.4555	0.3428
0.0507	0.7793	0.3396	0.4837	0.3244	0.4466
0.35	0.6391	0.0617	-0.009	0.1192	0.2753
0.4361	0.513	0.3143	0.188	-0.105	0.5109
0.6089	0.7877	-0.0015	0.2845	-0.048	0.5114
0.5479	0.8513	0.0377	0.2442	0.1757	0.5491
0.3366	0.9438	0.3144	0.588	0.2264	0.7277
0.6357	0.8755	-0.1998	0.3287	0.1793	0.4893
0.3008	0.8102	0.2805	0.5836	0.2268	0.1286
0.139	0.8014	0.109	0.4948	0.5124	0.1972
-0.0818	0.7833	0.2407	0.4556	-0.2015	0.3242
0.1571	0.886	-0.0349	0.5508	0.1984	0.5319
0	0	0	0	0.3327	0.3954
0	0	0	0	0.0203	0.3352
0.0743	0.8859	0.2563	0.4312	0.4205	0.6394
0.3189	0.6827	-0.1718	0.1351	-0.0571	0.336
0.5438	0.7485	0.1617	0.4412	0.4436	0.8191
0.4452	0.6427	-0.1052	0.3335	0.3585	0.7434
0.2736	0.5172	0.1902	0.3121	0.4096	0.5417
0.2905	0.5645	-0.0908	0.176	0.0317	0.3427
0.1738	0.4454	-0.0628	0.3326	-0.2623	-0.0304
0.129	0.3599	-0.089	0.2951	-0.2628	0.0393
-0.1075	0.3005	0.1638	0.2803	0.3596	0.1889
-0.0804	0.421	0.149	0.2787	0.3768	0.3932
0	0	0	0	0.0734	0.1805
0	0	0	0	0.3042	0.3181
-0.077	0.4577	0.3262	0.2413	0.1807	0.4193
0.0381	0.355	-0.3747	0.1153	0.2051	0.2981
0.7601	0.8762	0.2801	0.7856	0.88	0.9036
0.397	0.7901	0.0617	0.5068	0.6844	0.5256
0.645	0.8053	0.1976	0.1085	0.2422	0.4057
0.3661	0.6672	0.1002	0.3789	-0.2927	0.0025
0.3318	0.6094	0.2374	0.3831	-0.0445	0.0839
-0.1267	0.5604	0.0332	0.3827	0.77	0.2488
0.187	0.701	0.1546	0.3843	0.743	0.3639
0	0	0	0	0.3708	0.1813
0	0	0	0	0.6825	0.2352
-0.1585	0.709	-0.2258	0.4067	0.223	0.3831
0.4389	0.5542	-0.0681	0.0684	0.6948	0.2731
0.4271	0.8759	0.4031	0.588	0.7086	0.5666
0.5747	0.8737	0.2527	0.0428	0.365	0.3817
0.3919	0.6921	0.5	0.335	-0.2982	-0.0247
0.3466	0.6489	0.4752	0.3506	0.0417	0.0385
-0.1452	0.6161	0.2842	0.4138	0.6538	0.3084
0.3818	0.7739	0.3879	0.374	0.7709	0.4023
0	0	0	0	0.394	0.2206
0	0	0	0	0.6414	0.2644
-0.1621	0.7934	0.0284	0.5167	0.3198	0.4272
0.453	0.6286	0.306	0.0386	0.6593	0.2694
0.316	0.889	0.2272	0.3901	0.4895	0.4754
0.5987	0.8222	0.6484	0.7234	0.0109	0.1972
0.5318	0.8363	0.684	0.632	0.2851	0.3139
0.674	0.8347	0.6621	0.6643	0.7669	0.4989
0.4539	0.9411	0.626	0.7108	0.8897	0.7648
0	0	0	0	0.5037	0.4922
0	0	0	0	0.7191	0.5269
0.3292	0.9258	0.5939	0.7082	0.6087	0.8237
0.2858	0.7453	0.2325	0.1998	0.796	0.4396
0.5204	0.7646	0.1745	0.5332	0.0044	0.2079
0.3518	0.7223	0.198	0.4276	0.3331	0.2491
-0.1673	0.7039	0.1648	0.4073	0.4965	0.1958
0.3858	0.8196	0.3854	0.4248	0.4405	0.3101
0	0	0	0	0.0746	0.259
0	0	0	0	0.4084	0.1866
-0.0159	0.8004	0.2121	0.3104	0.2974	0.3853
0.6061	0.6688	0.1558	0.1743	0.4967	0.1435
0.8876	0.8978	0.7024	0.742	0.6776	0.8179
0.2268	0.6877	0.2972	0.6799	-0.1562	0.1939
0.2734	0.7747	0.4826	0.6973	-0.1844	-0.0676
0	0	0	0	0.0703	0.1167
0	0	0	0	-0.109	-0.1213
-0.1445	0.7537	0.3415	0.571	0.3763	0.1678
0.3738	0.6812	0.2908	0.3154	-0.0959	-0.0645
0.2297	0.7546	0.4344	0.6351	-0.013	0.2701
0.2212	0.8201	0.5937	0.5671	0.0601	0.0868
0	0	0	0	0.2649	0.2151
0	0	0	0	0.0535	-0.0205
-0.2329	0.7968	0.263	0.4928	0.5985	0.2684
0.2676	0.7125	0.4111	0.2425	0.2115	0.0174
0.3232	0.8594	0.4574	0.6628	0.7723	0.6507
0	0	0	0	0.3349	0.2755
0	0	0	0	0.7454	0.502
0.4913	0.8107	0.5171	0.5333	0.2703	0.4543
-0.038	0.6349	-0.0654	0.2143	0.7612	0.4815
0	0	0	0	0.5469	0.4442
0	0	0	0	0.7982	0.7083
0.3023	0.9102	0.5645	0.5727	0.4009	0.7174
0.5038	0.7675	0.3345	0.3397	0.7532	0.6365
0	0	0	0	0.5599	0.3119
0	0	0	0	0.2766	0.4533
0	0	0	0	0.3266	0.1541
0	0	0	0	0.3637	0.4574
0	0	0	0	0.681	0.539
0.1483	0.7298	-0.0542	0.1684	0.3919	0.3855
0.7466	0.8986	-0.0253	0.0101	0.3517	0.5947
0.8035	0.9577	0.4796	0.9157	0.4962	0.4332
0	0	0	0	0.2278	0.3954
0.726	0.894	0.2374	-0.0413	0.4029	0.5591
0.7848	0.9378	0.6829	0.0546	-0.1099	0.5921
0.7538	0.8755	0.1234	0.0239	0.2554	0.4423
0.7692	0.935	0.3995	0.9132	0.4924	0.4916
0.2499	0.7905	0.2556	0.707	0.4947	0.5748
0.6302	0.9036	0.1924	0.6388	0.5058	0.4623
0.553	0.534	0.4476	0.477	-0.0356	0.3674
0.6715	0.8422	0.6013	0.6644	0.2512	0.2829
0.7968	0.872	0.254	0.7561	0.2922	0.3676
0.7349	0.8165	0.4946	0.7105	0.5962	0.501
0.7662	0.9028	0.7149	0.6919	0.5634	0.5945
0.736	0.6205	0.6157	0.1524	0.4842	0.4447
0.5738	0.6207	0.3245	0.0579	0.5727	0.4689
0.5125	0.4417	0.0552	0.0368	0.1488	0.3993
0.6999	0.7345	0.1415	0.5299	0.5057	0.4066
0	0	0	0	0.2574	0.2163
0	0	0	0	0.4419	0.3293
0.488	0.612	0.0235	0.2117	0.4975	0.4104
0.5205	0.5316	0.0001	0.1764	-0.1387	0.2961
0.7843	0.908	-0.0497	0.0008	0.613	0.559
0	0	0	0	0.2909	0.4582
0.7355	0.9556	-0.042	-0.0028	0.5998	0.7185
0.7306	0.9677	-0.0018	-0.0022	0.7228	0.9077
0.8285	0.9647	-0.023	-0.0048	0.6809	0.7475
0.7895	0.9506	-0.109	-0.0056	0.7798	0.7671
0.2423	0.7773	0.0408	-0.0046	0.368	0.6743
0.7867	0.8639	0.0578	-0.0111	0.3404	0.4324
0.5242	0.6549	0.0052	0.0059	0.3738	0.4259
0.6664	0.8386	-0.0842	0.0243	0.4457	0.3619
0.7637	0.884	-0.0449	0.0062	0.6382	0.5172
0.6377	0.8106	-0.0735	0.0216	0.4743	0.5358
0.7338	0.9447	-0.0135	0.0204	0.4911	0.6767
0.7093	0.5504	-0.0842	0.0145	0.0882	0.2993
0.645	0.574	0.0693	0.0044	0.0754	0.2788
0.4693	0.3603	-0.0084	0.0063	0.0928	0.3461
0.5679	0.724	-0.0481	0.0426	0.4633	0.4505
0	0	0	0	-0.0536	0.062
0	0	0	0	0.4011	0.3182
0.4208	0.6012	-0.0549	0.0041	0.492	0.4433
0.417	0.4812	-0.0826	0.0165	0.1552	0.3152
0	0	0	0	0.2226	0.6626
0.7243	0.8996	0.0206	-0.0255	0.4493	0.5001
0.7845	0.9569	0.4687	0.0489	0.3459	0.4848
0.9364	0.8963	0.0864	0.0307	0.4158	0.2155
0.9584	0.9753	0.6397	0.9678	0.8092	0.8701
0.265	0.7987	0.2333	0.7089	0.5432	0.7696
0.7134	0.9072	0.491	0.5758	0.4894	0.7586
0.6992	0.5684	0.5171	0.4847	0.0996	0.7557
0.8702	0.8742	0.7397	0.7341	0.5685	0.9299
0.9101	0.9157	0.4165	0.812	0.6181	0.9262
0.8369	0.8171	0.5531	0.6971	0.6363	0.7987
0.7371	0.9098	0.3141	0.6402	0.6415	0.7802
0.6665	0.5903	0.6475	0.0945	0.3165	0.2941
0.5672	0.5911	0.1233	-0.0227	0.3652	0.3884
0.498	0.4274	0.3045	0.0271	0.3051	0.7699
0.7479	0.7335	0.4852	0.4808	0.5613	0.7166
0	0	0	0	0.0686	0.203
0	0	0	0	0.4153	0.6454
0.7134	0.6229	0.2836	0.1636	0.6845	0.6808
0.6358	0.531	0.3618	0.1683	-0.0318	0.61
0	0	0	0	0.5365	0.6346
0	0	0	0	0.174	0.4475
0	0	0	0	0.1743	0.2239
0	0	0	0	0.1636	0.5734
0	0	0	0	0.2856	0.6559
0	0	0	0	0.3024	0.5217
0	0	0	0	-0.0204	0.5357
0	0	0	0	-0.0778	0.5969
0	0	0	0	0.0168	0.573
0	0	0	0	0.3975	0.6374
0	0	0	0	0.3929	0.6657
0	0	0	0	0.2533	0.3406
0	0	0	0	0.2349	0.3643
0	0	0	0	0.1202	0.6282
0	0	0	0	0.3319	0.6122
0	0	0	0	0.3232	0.2026
0	0	0	0	0.4222	0.5788
0	0	0	0	0.2414	0.5306
0	0	0	0	0.1965	0.4961
0.829	0.9548	0.1845	-0.0048	0.4308	0.8122
0.743	0.957	-0.0132	-0.0087	0.5837	0.7651
0.7083	0.9377	0.1354	-0.0255	0.447	0.6173
0.1276	0.7584	0.0905	-0.0248	0.6091	0.7067
0.6352	0.8889	0.0181	-0.0206	0.3481	0.3486
0.399	0.6965	0.1373	-0.0218	0.267	0.4519
0.6997	0.8602	0.0943	0.0006	0.0854	0.3233
0.6568	0.9029	-0.0134	-0.0133	0.2028	0.381
0.7248	0.8481	0.033	-0.0115	0.4884	0.4907
0.8274	0.9708	0.11	-0.0253	0.6936	0.7592
0.7322	0.6122	0.0032	-0.0205	0.3367	0.413
0.6276	0.6175	0.1184	-0.0266	0.297	0.4127
0.5586	0.4043	-0.0374	0.0173	0.1831	0.4767
0.5139	0.769	-0.0868	-0.02	0.5684	0.4579
0	0	0	0	0.2066	0.1614
0	0	0	0	0.5823	0.4566
0.4888	0.6414	0.0295	0.0052	0.3751	0.4339
0.368	0.5113	-0.0717	-0.0311	0.1132	0.4359
0.7989	0.9513	0.0781	0.0007	0.6266	0.8509
0.8079	0.9722	0.2586	0.0561	0.4744	0.7044
0.0927	0.8029	0.2098	0.0141	0.1669	0.6582
0.6115	0.9025	0.2936	0.0263	0.0677	0.3156
0.4571	0.6347	0.2665	0.0525	0.4366	0.4311
0.809	0.8665	0.5578	0.0284	0.2659	0.2609
0.6992	0.9101	0.015	0.0439	0.5561	0.4038
0.75	0.8256	0.2615	0.0419	0.1239	0.4756
0.8855	0.9529	0.6403	0.0652	0.1718	0.6528
0.7375	0.5947	0.4265	0.0663	-0.1604	0.3236
0.7208	0.6038	0.3134	0.0452	-0.2562	0.3144
0.5122	0.4052	0.1445	0.0191	0.1318	0.3243
0.566	0.7449	0.114	0.0428	0.1291	0.4182
0	0	0	0	-0.2829	0.0818
0	0	0	0	0.0709	0.3452
0.5594	0.614	0.0873	0.0149	0.197	0.3936
0.3756	0.5098	-0.0096	0.0606	0.3846	0.344
0.924	0.9464	-0.0031	0.0334	0.5065	0.5341
0.274	0.7591	-0.0217	0.014	0.4526	0.419
0.7036	0.8748	0.031	0.0268	0.0002	0.1125
0.6352	0.6837	0.0873	-0.0186	0.4035	0.249
0.8624	0.8549	0.0491	0.0138	0.2134	0.0135
0.8761	0.8996	-0.0348	0.0133	0.5102	0.1706
0.7769	0.8436	0.0562	0.0189	0.3363	0.228
0.7407	0.9521	0.0305	0.027	0.3398	0.4835
0.6973	0.5765	0.1294	-0.0019	-0.1077	0.2927
0.6176	0.608	-0.0477	0.0137	-0.1065	0.2503
0.5258	0.397	-0.0511	-0.0042	-0.0327	0.0876
0.698	0.7751	-0.0241	0.0165	0.4663	0.1954
0	0	0	0	-0.2477	0.0021
0	0	0	0	0.3565	0.1229
0.6901	0.6305	-0.0263	0.0252	0.283	0.1962
0.5809	0.5341	-0.0606	-0.0052	0.1592	0.1672
0.2551	0.8001	0.0808	0.6677	0.4092	0.7355
0.7155	0.9119	0.1649	0.6285	0.374	0.691
0.6802	0.6552	0.3183	0.4876	0.2334	0.6933
0.8834	0.8852	0.599	0.7058	0.7324	0.7883
0.9002	0.9407	0.6851	0.8014	0.7458	0.8874
0.8015	0.8368	0.5457	0.7028	0.683	0.7331
0.7607	0.9361	0.2557	0.6596	0.625	0.7926
0.6515	0.55	0.5142	0.1077	0.1023	0.3453
0.6146	0.5746	-0.1272	-0.0089	0.1495	0.3965
0.4329	0.3848	0.1106	0.0184	0.0552	0.6151
0.6852	0.7376	0.4599	0.4838	0.49	0.6445
0	0	0	0	0.083	0.1012
0	0	0	0	0.4377	0.4995
0.6951	0.6316	0.3353	0.1679	0.6739	0.6038
0.5359	0.4987	0.2753	0.1683	-0.0147	0.5339
0.0882	0.7655	0.4685	0.4126	0.4277	0.6569
-0.0803	0.4946	0.3568	0.3962	0.2978	0.6127
0.1827	0.721	0.3091	0.5559	0.1226	0.6237
0.299	0.7566	0.1636	0.6154	0.2038	0.6462
0.0589	0.7	0.1515	0.5044	0.6315	0.7322
0.0123	0.7637	0.2453	0.4488	0.6483	0.8389
0.1011	0.5409	0.1597	-0.0237	0.3334	0.3937
-0.0229	0.5101	0.428	-0.0347	0.3753	0.4458
-0.0577	0.3277	0.2429	0.0072	0.1012	0.6729
0.0752	0.6373	-0.144	0.3271	0.6315	0.6583
0	0	0	0	0.0657	0.2615
0	0	0	0	0.607	0.6198
0.0262	0.5614	-0.03	0.1334	0.585	0.6477
-0.0255	0.4932	0.2231	0.1187	-0.015	0.5779
0.5852	0.6094	0.5401	0.3925	-0.0118	0.5166
0.6274	0.8782	0.4086	0.5598	0.084	0.7298
0.7073	0.8915	0.2024	0.6047	0.1117	0.7472
0.7052	0.8861	0.4243	0.6892	0.5139	0.765
0.6857	0.894	0.1137	0.544	0.5449	0.7505
0.6987	0.6097	0.4174	0.1686	0.7145	0.4631
0.652	0.6298	0.4665	0.1626	0.718	0.51
0.5239	0.456	0.4231	0.0283	0.2395	0.6608
0.6183	0.7923	0.2343	0.4404	0.38	0.6445
0	0	0	0	0.4488	0.2855
0	0	0	0	0.3642	0.4895
0.5198	0.6861	0.2947	0.3255	0.598	0.7023
0.563	0.5547	0.4433	0.1334	-0.0266	0.4939
0.6226	0.721	0.406	0.7135	0.1701	0.7228
0.7109	0.7391	0.3449	0.6944	0.2912	0.7285
0.6843	0.6445	0.5644	0.5328	0.1987	0.7145
0.5594	0.6626	0.0954	0.2527	0.2593	0.6017
0.5207	0.39	0.4579	0.0554	-0.0951	0.3054
0.4207	0.3956	0.303	-0.0077	-0.0906	0.3964
0.4201	0.2398	0.2256	-0.0175	-0.0922	0.6457
0.7058	0.5688	0.2104	0.3642	0.261	0.6438
0	0	0	0	-0.3222	0.1959
0	0	0	0	0.2218	0.5957
0.617	0.4959	0.4156	0.0948	0.2641	0.6227
0.6408	0.3591	0.3253	0.1008	0.3552	0.5783
0.8471	0.9114	0.5251	0.9103	0.7731	0.9409
0.843	0.868	0.6558	0.743	0.3811	0.7169
0.7737	0.8662	0.5393	0.4265	0.3452	0.6701
0.7118	0.5938	0.772	-0.0043	-0.2194	0.22
0.6701	0.6172	0.3456	-0.0031	-0.1436	0.3323
0.4979	0.4321	0.3415	-0.0326	0.1032	0.7549
0.6985	0.7861	0.4497	0.4747	0.2061	0.6505
0	0	0	0	0.0116	0.1487
0	0	0	0	0.149	0.5767
0.6981	0.6801	0.2164	0.157	0.3767	0.596
0.5885	0.5786	0.3778	0.106	-0.2488	0.5832
0.8335	0.874	0.6951	0.7944	0.3738	0.7755
0.6924	0.9015	0.0991	0.5207	0.2703	0.7084
0.6951	0.5816	0.4597	0.0695	-0.2504	0.2567
0.6035	0.5989	-0.0032	0.0104	-0.2173	0.3506
0.4694	0.4173	0.2061	0.0296	0.1099	0.7063
0.7667	0.7763	0.4614	0.5293	0.3129	0.6839
0	0	0	0	-0.2066	0.1457
0	0	0	0	0.1294	0.5497
0.673	0.6877	0.3581	0.2248	0.3735	0.6285
0.6339	0.5463	0.3824	0.1457	0.0749	0.5517
0.8141	0.883	0.2071	0.5915	0.8303	0.7339
0.8061	0.7003	0.7325	0.2461	0.4077	0.4365
0.7096	0.7547	0.3553	0.2558	0.4675	0.5082
0.71	0.5809	0.3507	0.1864	0.18	0.7297
0.8669	0.8948	0.6743	0.686	0.7685	0.8353
0	0	0	0	0.207	0.3759
0	0	0	0	0.7251	0.6983
0.7615	0.8102	0.5507	0.4434	0.8473	0.8745
0.7273	0.6868	0.5663	0.1818	0.1797	0.616
0.854	0.6773	0.4678	0.4248	0.5563	0.5051
0.7771	0.6909	0.2752	0.2604	0.5765	0.5381
0.5865	0.4731	0.1696	0.226	0.2767	0.7
0.6268	0.8099	-0.0083	0.5086	0.7469	0.6594
0	0	0	0	0.2833	0.2232
0	0	0	0	0.7132	0.5547
0.5579	0.6758	-0.2997	0.2941	0.7657	0.6502
0.4046	0.5809	-0.1062	0.2433	0.0929	0.567
0.8015	0.8133	0.4023	0.5571	0.9691	0.947
0.7068	0.7388	0.3738	0.599	0.4681	0.4418
0.7023	0.7834	0.5697	0.5063	0.4044	0.3513
0	0	0	0	0.402	0.1863
0	0	0	0	0.3791	0.292
0.5252	0.5916	0.2306	0.3506	0.4459	0.4131
0.5	0.7591	0.465	0.461	0.1311	0.3376
0.6338	0.6675	0.3069	0.3485	0.3894	0.5349
0.5787	0.7745	0.0831	0.3462	0.4326	0.4222
0	0	0	0	0.4006	0.2537
0	0	0	0	0.3946	0.3903
0.492	0.6149	0.044	0.3597	0.4878	0.4659
0.386	0.679	0.3949	0.1828	0.0443	0.4138
0.7307	0.7131	0.3226	0.4169	0.3338	0.7721
0	0	0	0	0.0447	0.2662
0	0	0	0	0.21	0.7169
0.5048	0.5463	0.1518	0.2864	0.2183	0.6477
0.6142	0.674	0.4121	0.2742	0.2341	0.729
0	0	0	0	0.097	0.319
0	0	0	0	0.783	0.7207
0.6454	0.7351	0.5716	0.4007	0.6627	0.7361
0.8164	0.815	0.5222	0.3809	0.2591	0.7035
0	0	0	0	0.2018	0.2635
0	0	0	0	0.1577	0.3496
0	0	0	0	-0.2401	0.2251
0	0	0	0	0.61	0.626
0	0	0	0	0.1094	0.6165
0.6041	0.5968	0.3953	0.218	0.1253	0.5336
0.9588	0.8078	0.418	0.7904	0.3468	0.2284
0.9733	0.9365	0.3522	0.7789	0.3603	0.2622
0.915	0.7685	0.3182	0.496	0.3728	0.3213
0.962	0.7554	0.5395	0.7365	0.4628	0.3565
0.9764	0.8997	0.291	0.758	0.3211	0.2971
0.9704	0.8792	0.3764	0.7136	0.0644	0.0906
0.9782	0.9171	0.3456	0.7369	0.2898	0.2592
0.9414	0.9264	0.2602	0.6779	0.519	0.3793
0.9284	0.8852	0.2041	0.4778	0.4106	0.2541
0.48	0.2193	0.179	-0.0729	0.0431	0.0002
0.9502	0.8258	0.3322	0.2912	0.1548	0.1938
0.9556	0.8497	0.3322	0.4766	0.0354	0.1663
0.9647	0.8846	0.2426	0.5051	0.3525	0.3442
0.9491	0.8732	0.356	0.7466	0.4423	0.3371
0.7752	0.8786	0.4695	0.6297	0.5726	0.276
0.7454	0.8162	0.2266	0.5964	0.6207	0.3067
0.9096	0.6781	0.3912	0.4102	0.4264	0.3216
0.9398	0.8301	0.5348	0.427	0.3089	0.2687
0	0	0	0	0.1311	0.0722
0	0	0	0	0	0
0.9434	0.8188	0.0471	0.3777	0.3835	0.2906
0.9399	0.789	0.1004	0.3222	0.2034	0.189
0.984	0.8972	0.8411	0.8375	0.5594	0.5654
0.928	0.8339	-0.0945	0.4855	0.3055	0.1756
0.9668	0.914	0.6975	0.8217	0.6617	0.509
0.9762	0.9518	0.8302	0.8622	0.7207	0.9347
0.9731	0.9493	0.8218	0.7909	0.4255	0.7575
0.9798	0.9242	0.869	0.8198	0.6269	0.6534
0.9481	0.8218	0.1924	0.6502	0.2929	0.2832
0.9398	0.8165	0.687	0.6213	0.4112	0.2147
0.4868	0.3146	0.1099	-0.0128	0.1755	0.5509
0.9646	0.8198	0.8031	0.5431	0.2034	0.3271
0.9703	0.8347	0.7767	0.6767	0.2577	0.4874
0.9635	0.7964	0.8024	0.6699	0.5076	0.4037
0.9585	0.9244	0.771	0.8344	0.6332	0.273
0.779	0.7606	0.6397	0.6972	0.1831	-0.0129
0.7651	0.6716	0.5047	0.6585	0.282	-0.0213
0.9118	0.5287	0.7029	0.4997	0.3274	0.3079
0.9221	0.7038	0.5398	0.4905	0.318	0.2556
0	0	0	0	0.0816	-0.053
0	0	0	0	0	0
0.955	0.7184	0.5525	0.5589	0.3855	0.3217
0.9132	0.6645	0.6641	0.462	0.292	0.1188
0.9086	0.7871	-0.1628	0.5731	0.323	0.6061
0.9677	0.8066	0.723	0.8272	0.458	0.8778
0.9893	0.9556	0.9453	0.9238	0.5207	0.6735
0.9873	0.9562	0.8653	0.8572	0.0565	0.2628
0.9959	0.9879	0.9248	0.9576	0.8276	0.9536
0.9573	0.9288	0.1696	0.7302	0.3975	0.7358
0.9461	0.9134	0.6292	0.6359	0.7192	0.8512
0.4744	0.3293	0.0389	0.0264	0.2437	0.5453
0.9737	0.912	0.7947	0.6324	0.701	0.9274
0.9857	0.9299	0.8621	0.7401	0.527	0.9092
0.9799	0.9137	0.8366	0.7057	0.775	0.8673
0.9701	0.9121	0.8195	0.8423	0.3916	0.8058
0.76	0.8587	0.5502	0.7121	0.017	-0.1464
0.749	0.787	0.4305	0.6513	0.2148	-0.0648
0.9139	0.6473	0.7584	0.4969	0.5434	0.8326
0.9424	0.819	0.5363	0.5888	0.6127	0.7948
0	0	0	0	0.1611	-0.1691
0	0	0	0	0	0
0.9697	0.8358	0.6129	0.5367	0.6989	0.7699
0.9392	0.7954	0.7834	0.4609	0.5041	0.6314
0.9387	0.9241	0.1283	0.5727	0.5085	0.7138
0.917	0.8473	-0.1704	0.5714	0.0572	0.2984
0.9115	0.82	-0.0827	0.5747	0.136	-0.0502
0.9165	0.8008	-0.1406	0.5766	0.2792	0.5673
0.8809	0.7725	-0.0653	0.4282	0.0777	0.5761
0.9277	0.7106	0.029	0.4669	0.1992	0.679
0.5547	0.1651	0.2295	0.0747	0.3127	0.1781
0.9114	0.6506	0.0166	0.3506	0.2908	0.6372
0.9045	0.6946	-0.0015	0.4611	0.2148	0.5233
0.9193	0.6768	-0.0459	0.5184	0.5537	0.7357
0.9018	0.873	0.0137	0.5829	0.4136	0.7125
0.8086	0.738	0.1378	0.557	0.1228	0.0174
0.7927	0.6199	0.0336	0.4705	0.1655	0.1242
0.8621	0.4586	-0.0588	0.4671	0.4671	0.7048
0.8888	0.6192	0.2075	0.445	0.4144	0.7241
0	0	0	0	0.2261	-0.1332
0	0	0	0	0	0
0.8888	0.603	-0.1351	0.4756	0.6167	0.6363
0.8514	0.5484	-0.1863	0.4345	0.2949	0.5118
0.9834	0.9046	0.7525	0.894	0.5529	0.6297
0.976	0.8739	0.7924	0.8455	0.4075	0.1885
0.9672	0.8321	0.7416	0.8299	0.5909	0.8449
0.9454	0.7824	-0.0036	0.7003	0.3186	0.7823
0.9587	0.7376	0.5014	0.6882	0.5506	0.841
0.5399	0.2325	0.0495	0.1015	0.4037	0.357
0.9531	0.7047	0.6984	0.5557	0.3948	0.8489
0.9527	0.7364	0.7078	0.7306	0.2887	0.7314
0.9739	0.7236	0.7433	0.7675	0.4868	0.8729
0.9753	0.9455	0.8921	0.9032	0.8089	0.9179
0.8394	0.7498	0.7423	0.8231	0.2251	-0.0843
0.8157	0.6393	0.4874	0.7397	0.1783	0.0412
0.9312	0.4703	0.7799	0.588	0.3453	0.8268
0.9613	0.6786	0.6139	0.6026	0.4576	0.8308
0	0	0	0	0.1483	-0.0984
0	0	0	0	0	0
0.9547	0.6517	0.5071	0.6283	0.455	0.7544
0.9214	0.6007	0.5245	0.4999	0.467	0.6138
0.9927	0.9674	0.868	0.859	0.3728	0.7375
0.9892	0.9647	0.9234	0.9177	0.6152	0.771
0.956	0.9084	0.0526	0.7374	0.4565	0.4126
0.9581	0.8899	0.6152	0.7009	0.4982	0.3541
0.5108	0.3157	0.0577	0.0553	0.0361	0.5851
0.9656	0.8638	0.7542	0.6266	0.2598	0.4533
0.979	0.8836	0.8362	0.7797	0.4532	0.586
0.9827	0.885	0.8737	0.7558	0.3913	0.5305
0.9803	0.9681	0.8455	0.8967	0.5997	0.4098
0.795	0.8531	0.5318	0.7694	-0.0338	-0.0399
0.7791	0.7758	0.4381	0.696	0.0435	-0.0269
0.9208	0.606	0.8255	0.5501	0.1025	0.4278
0.953	0.7983	0.529	0.6126	0.1983	0.3822
0	0	0	0	-0.3199	-0.0396
0	0	0	0	0	0
0.9676	0.8104	0.6437	0.6061	0.158	0.4414
0.9466	0.7621	0.8087	0.5072	0.1915	0.2324
0.9891	0.9742	0.9336	0.8862	0.2696	0.4478
0.9388	0.8851	0.0831	0.6574	0.0853	-0.0571
0.9527	0.8853	0.6852	0.6987	-0.0049	-0.0988
0.5278	0.3291	-0.0493	0.1098	-0.0175	0.5207
0.9615	0.8835	0.8063	0.595	0.018	0.0255
0.9783	0.9059	0.882	0.7672	0.1292	0.2583
0.9859	0.8808	0.8708	0.8079	0.1	0.1033
0.9802	0.9387	0.8959	0.8588	0.6089	-0.0689
0.7887	0.8302	0.6532	0.8261	0.195	0.1768
0.7703	0.7549	0.3781	0.7541	0.1568	0.1441
0.9182	0.6014	0.8158	0.6405	0.0528	0.019
0.9554	0.7976	0.6231	0.6808	0.0229	-0.047
0	0	0	0	0.0449	0.0588
0	0	0	0	0	0
0.973	0.8066	0.6156	0.6685	-0.0247	0.0249
0.96	0.7579	0.7441	0.5981	0.1237	-0.0734
0.9421	0.9153	0.1648	0.7144	0.4062	0.6646
0.9426	0.917	0.6777	0.6649	0.7036	0.7758
0.4879	0.3422	-0.0252	0.0715	0.2996	0.5914
0.9727	0.9126	0.8332	0.6559	0.6622	0.8569
0.9873	0.9306	0.902	0.7701	0.5664	0.88
0.9789	0.9136	0.8979	0.7757	0.6474	0.8335
0.9622	0.925	0.8647	0.8558	0.5503	0.7302
0.7443	0.8494	0.5643	0.7692	0.0035	-0.0755
0.7264	0.7755	0.351	0.7035	0.1037	-0.0044
0.9026	0.6417	0.807	0.588	0.3896	0.767
0.9409	0.8148	0.5773	0.6455	0.4852	0.7222
0	0	0	0	0.0928	-0.137
0	0	0	0	0	0
0.963	0.8352	0.6428	0.6143	0.5184	0.7208
0.9474	0.7854	0.8317	0.5587	0.4214	0.5585
0.9408	0.884	0.1615	0.564	0.3145	0.8149
0.4221	0.262	0.0687	0.0137	-0.1752	0.2401
0.9372	0.8443	0.162	0.3904	0.0313	0.7496
0.9321	0.8692	0.1163	0.5546	-0.0069	0.6307
0.945	0.8922	-0.0748	0.5041	0.2088	0.7566
0.9569	0.8885	-0.028	0.6466	0.389	0.8052
0.8199	0.8812	0.1236	0.5698	0.4158	-0.1017
0.8229	0.8161	-0.1402	0.5315	0.4586	0.0123
0.9129	0.6769	-0.1171	0.3666	0.0197	0.72
0.9134	0.826	-0.0076	0.411	0.0532	0.7445
0	0	0	0	0.031	-0.084
0	0	0	0	0	0
0.9369	0.836	0.0189	0.3865	0.1226	0.6956
0.8753	0.7959	0.0743	0.2567	0.1695	0.5988
0.6096	0.338	0.1685	0.1856	0.3581	0.2806
0.9425	0.8927	0.7103	0.5945	0.6895	0.9421
0.9435	0.9035	0.6535	0.707	0.4481	0.7934
0.9716	0.951	0.7176	0.719	0.6478	0.8875
0.9628	0.8748	0.6142	0.6485	0.4877	0.8829
0.8828	0.9048	0.5538	0.7074	-0.0101	-0.0977
0.8813	0.8675	0.5188	0.6681	0.0432	0.0434
0.9193	0.7337	0.5881	0.5197	0.3883	0.8579
0.9364	0.8665	0.5537	0.5498	0.547	0.8524
0	0	0	0	-0.0586	-0.1425
0	0	0	0	0	0
0.9547	0.9058	0.6915	0.6772	0.5163	0.8151
0.8932	0.8159	0.4675	0.4507	0.5919	0.7071
0.5302	0.4464	0.1822	0.2165	0.4422	0.4568
0.5035	0.4054	-0.0027	0.1834	0.3082	0.613
0.5554	0.3548	0.0516	0.1969	0.3529	0.4448
0.5122	0.3012	-0.0195	0.0812	0.1731	0.189
0.5833	0.2609	0.2248	0.1534	-0.0758	-0.2261
0.5793	0.2394	0.429	0.125	-0.0811	-0.2046
0.4882	0.2429	0.1271	0.1678	0.3455	0.3874
0.5709	0.2862	0.307	0.2065	0.4958	0.3879
0	0	0	0	0.2681	-0.104
0	0	0	0	0	0
0.5286	0.3295	0.2155	0.216	0.4102	0.4119
0.4902	0.3144	-0.1624	0.2767	0.558	0.28
0.9792	0.9487	0.8574	0.7465	0.7894	0.9036
0.9565	0.9061	0.8727	0.6812	0.6297	0.8778
0.9397	0.8278	0.7966	0.568	0.3196	0.8465
0.7761	0.8144	0.642	0.5301	-0.3076	-0.198
0.768	0.7727	0.5085	0.485	-0.1985	-0.0782
0.87	0.6227	0.7014	0.4405	0.5111	0.8764
0.924	0.8026	0.6888	0.5511	0.6246	0.8505
0	0	0	0	0.0497	-0.187
0	0	0	0	0	0
0.937	0.8317	0.6635	0.6028	0.4957	0.8033
0.9147	0.8127	0.6427	0.4703	0.4866	0.6996
0.9694	0.9223	0.8626	0.7933	0.5218	0.7926
0.9521	0.8539	0.874	0.7437	0.2886	0.6448
0.7474	0.8281	0.5619	0.6907	-0.4624	-0.1239
0.7332	0.7736	0.3204	0.6446	-0.3063	-0.0687
0.8776	0.6283	0.7378	0.5256	0.3584	0.7745
0.9237	0.8113	0.6084	0.6036	0.396	0.7109
0	0	0	0	-0.161	-0.1418
0	0	0	0	0	0
0.9592	0.8459	0.5932	0.6701	0.2684	0.734
0.9317	0.8008	0.7722	0.5492	0.2258	0.6094
0.9847	0.8785	0.8691	0.799	0.4019	0.8378
0.8289	0.9187	0.6179	0.8596	-0.0354	-0.0203
0.809	0.89	0.5373	0.7908	0.1697	0.0981
0.9444	0.7877	0.8624	0.7259	0.723	0.8835
0.9736	0.9285	0.6899	0.7769	0.7603	0.8831
0	0	0	0	0.1459	-0.1014
0	0	0	0	0	0
0.988	0.9526	0.7451	0.8059	0.8312	0.8938
0.9467	0.8804	0.7663	0.6798	0.5528	0.6839
0.8487	0.8734	0.7152	0.8093	0.334	-0.141
0.8383	0.793	0.4402	0.7439	0.2895	0.0002
0.9444	0.6179	0.8095	0.5938	0.2421	0.8357
0.9574	0.8217	0.5851	0.6319	0.268	0.8574
0	0	0	0	-0.0439	-0.1334
0	0	0	0	0	0
0.9795	0.8164	0.6116	0.6169	0.1947	0.7366
0.9375	0.7581	0.7051	0.5431	0.4107	0.656
0.9749	0.9527	0.7029	0.8965	0.9021	0.937
0.8608	0.774	0.6764	0.7601	0.16	-0.0355
0.836	0.8686	0.6385	0.7663	-0.0575	-0.1581
0	0	0	0	0.2529	0.2214
0	0	0	0	0	0
0.8208	0.8918	0.6218	0.7369	0.0489	-0.0302
0.7178	0.8178	0.2307	0.5994	0.1659	-0.0209
0.8342	0.761	0.5855	0.7322	0.332	0.072
0.8024	0.8651	0.6159	0.6951	0.0647	-0.0199
0	0	0	0	0.322	0.1791
0	0	0	0	0	0
0.8009	0.8734	0.6688	0.6936	0.2139	0.0813
0.7032	0.8163	0.0232	0.5623	0.2002	0.0596
0.947	0.8047	0.743	0.6693	0.7543	0.889
0	0	0	0	0.3514	-0.1399
0	0	0	0	0	0
0.9404	0.8171	0.7405	0.6982	0.7125	0.805
0.8675	0.7415	0.5934	0.7137	0.4138	0.7167
0	0	0	0	0.3297	-0.1224
0	0	0	0	0	0
0.9582	0.9111	0.6095	0.6578	0.7641	0.8016
0.9178	0.8733	0.269	0.579	0.6153	0.7128
0	0	0	0	0	0
0	0	0	0	0.4092	-0.1029
0	0	0	0	0.2271	-0.127
0	0	0	0	0	0
0	0	0	0	0	0
0.9308	0.8726	0.4033	0.6557	0.5405	0.6358
0.8849	0.8293	0.7491	0.8236	0.4096	0.3054
0.8571	0.9257	0.7762	0.8182	0.4092	0.2628
0.7832	0.7715	0.5636	0.6055	0.0525	-0.0075
0.8596	0.8538	0.7122	0.7448	0.2492	0.2796
0.8917	0.8899	0.2215	0.7228	0.2847	0.4342
0.841	0.8984	0.3144	0.6647	0.2379	0.27
0.8328	0.9266	0.4616	0.678	0.4292	0.266
0.8177	0.9435	0.1188	0.6739	-0.0328	0.4161
0.8153	0.9193	0.5937	0.6737	0.2212	0.4917
0.5213	0.5123	0.5237	0.3446	-0.1093	0.1609
0.7939	0.884	0.349	0.5462	0.1643	0.1844
0.749	0.8926	0.3698	0.6241	0.1592	0.2835
0.8368	0.9155	0.4262	0.6252	0.3316	0.2487
0.8997	0.9296	0.8384	0.6954	0.3739	0.3314
0.8904	0.8678	0.6269	0.5842	0.4337	0.2051
0.8553	0.849	0.4924	0.5891	0.4172	0.2348
0.7584	0.7709	-0.088	0.4023	0.3456	0.2023
0.7752	0.8906	0.4939	0.6219	0.2408	0.2016
0.3681	0.5396	0.5652	0.3189	0	0
0.5793	0.7807	0.5884	0.4579	0	0
0.7767	0.8671	0.4666	0.6029	0.4191	0.2379
0.8143	0.7502	0.6107	0.2981	0.202	0.2032
0.9465	0.9331	0.841	0.8879	0.8542	0.8267
0.7784	0.8306	0.7225	0.6131	0.2557	0.0459
0.9089	0.9499	0.8594	0.7895	0.0626	0.6186
0.9654	0.9716	0.4123	0.8577	0.4806	0.8036
0.9055	0.9373	0.4305	0.7422	0.016	0.8641
0.9213	0.8992	0.5984	0.7134	0.7658	0.9158
0.8584	0.8575	0.5067	0.7712	-0.0125	0.4543
0.8571	0.8445	0.7558	0.7121	0.473	0.4179
0.5335	0.425	0.3531	0.3797	0.2583	0.4342
0.8578	0.8617	0.3222	0.6923	0.2477	0.5749
0.8073	0.8785	0.4124	0.7233	0.3383	0.8097
0.9139	0.7895	0.3864	0.6623	0.4381	0.2732
0.8934	0.8967	0.7017	0.7221	0.0667	0.471
0.9332	0.6957	0.735	0.5886	0.4924	0.1201
0.8947	0.6771	0.7454	0.6237	0.568	0.109
0.7952	0.5655	-0.1114	0.3772	0.3055	0.1319
0.8262	0.712	0.4936	0.6435	0.3772	0.1079
0.4654	0.5338	0.2594	0.2977	0	0
0.6562	0.5934	0.3774	0.4421	0	0
0.8431	0.7309	0.4837	0.6462	0.1101	0.2351
0.8043	0.5303	0.4126	0.217	0.1058	0.1215
0.7333	0.8828	0.6592	0.7056	0.3009	0.0842
0.8819	0.9467	0.6497	0.8459	0.2279	0.4167
0.946	0.9739	0.4645	0.9155	0.5161	0.6135
0.9296	0.9774	0.3892	0.8224	0.0458	0.6144
0.9714	0.9799	0.7648	0.8862	0.8636	0.9279
0.8983	0.9414	0.2789	0.8619	0.1129	0.3602
0.8766	0.9385	0.8001	0.843	0.5725	0.3564
0.6057	0.5005	0.5601	0.4504	0.3338	0.4353
0.9331	0.9546	0.6959	0.8528	0.5307	0.6951
0.9116	0.9699	0.664	0.9002	0.5231	0.8278
0.9432	0.903	0.6038	0.7659	0.5789	0.3818
0.8684	0.9554	0.7222	0.7874	0.2472	0.3196
0.915	0.8131	0.7089	0.6384	0.3416	0.1167
0.857	0.7842	0.6732	0.6602	0.428	0.1232
0.8249	0.686	0.1096	0.4449	0.214	0.1807
0.8408	0.8526	0.6354	0.7026	0.3262	0.2156
0.4081	0.592	0.5463	0.3308	0	0
0.6719	0.7116	0.4076	0.5044	0	0
0.8552	0.8482	0.771	0.6896	0.2198	0.302
0.8536	0.6562	0.4834	0.282	0.2002	0.1503
0.847	0.9124	0.6681	0.8078	0.6014	0.0358
0.7862	0.8646	0.4179	0.715	0.5934	0.0105
0.7322	0.8811	0.4038	0.7554	0.3136	0.0032
0.7001	0.856	0.4338	0.7441	0.3383	0.0711
0.8044	0.8069	0.5602	0.7072	0.2982	0.0263
0.7647	0.8227	0.6726	0.6825	0.1586	0.0946
0.6409	0.368	0.2986	0.4729	0.0596	0.1309
0.6126	0.8432	0.3622	0.6168	0.3792	0.1253
0.5468	0.8671	0.3591	0.6985	0.3499	0.0789
0.6646	0.7668	0.2537	0.7161	0.6388	0.1033
0.8489	0.8609	0.5235	0.7832	0.4989	-0.013
0.8577	0.7016	0.7676	0.7496	0.0237	0.0999
0.8123	0.6425	0.778	0.6785	0.1577	0.0767
0.5895	0.5305	-0.0417	0.6019	0.3529	0.0516
0.5326	0.7292	0.1864	0.7196	0.5473	0.1371
0.2844	0.5644	0.0711	0.2462	0	0
0.2917	0.6104	0.2223	0.5482	0	0
0.5638	0.7271	0.3004	0.639	0.3601	0.0992
0.658	0.4844	-0.0008	0.4289	0.5414	0.1445
0.8862	0.9601	0.4466	0.8542	0.6109	0.8146
0.7985	0.9515	0.5424	0.8523	0.4597	0.696
0.8215	0.9325	0.5513	0.8518	0.249	0.5698
0.8846	0.8833	0.6182	0.8341	0.4356	0.5275
0.7885	0.8902	0.6266	0.7872	0.113	0.422
0.6561	0.4525	0.1101	0.46	-0.0636	0.3188
0.7347	0.8937	0.1067	0.7416	0.625	0.4283
0.7264	0.9156	0.3963	0.8113	0.4405	0.4857
0.8079	0.8431	0.2648	0.8093	0.7669	0.3575
0.962	0.9425	0.7524	0.8715	0.8989	0.7996
0.9393	0.7497	0.6696	0.8103	-0.0106	0.356
0.8428	0.7143	0.6939	0.7719	0.1077	0.3602
0.6816	0.604	-0.1421	0.5877	0.3353	0.274
0.6687	0.7823	0.3851	0.8025	0.5743	0.1841
0.4403	0.5796	0.2492	0.3416	0	0
0.4944	0.6494	0.3438	0.5399	0	0
0.6708	0.7957	0.2846	0.6877	0.5515	0.2615
0.7758	0.5688	0.4339	0.4034	0.5985	0.2402
0.9401	0.9748	0.7617	0.8442	0.2727	0.8242
0.9517	0.9612	0.6954	0.8907	0.6499	0.7628
0.8892	0.9204	0.6187	0.8777	0.2125	0.5669
0.8748	0.901	0.381	0.8212	0.4138	0.5285
0.5372	0.4778	0.026	0.4488	0.0224	0.398
0.8887	0.9128	0.4715	0.8359	0.596	0.4821
0.8414	0.9336	0.6515	0.8859	0.66	0.6594
0.9186	0.8553	0.5511	0.7538	0.755	0.3235
0.8859	0.9341	0.3664	0.782	0.6139	0.7299
0.955	0.7502	0.624	0.6395	-0.0162	0.2811
0.9282	0.7258	0.459	0.6485	0.1425	0.3093
0.8355	0.6249	0.501	0.4256	0.3692	0.2288
0.8523	0.7874	0.4808	0.6739	0.603	0.1436
0.3817	0.5717	0.0475	0.3075	0	0
0.6134	0.6573	-0.0064	0.4611	0	0
0.8355	0.7972	0.3842	0.6225	0.3902	0.2641
0.8016	0.5976	0.0563	0.2898	0.5828	0.224
0.9436	0.9735	0.5798	0.883	0.1723	0.7948
0.8615	0.9218	0.6695	0.8166	0.0262	0.4635
0.883	0.917	0.3203	0.793	-0.1285	0.3964
0.4903	0.5117	0.0128	0.4459	-0.3778	0.3902
0.932	0.9358	0.3575	0.7714	0.0909	0.4561
0.8809	0.9545	0.6545	0.8287	-0.0845	0.6817
0.8897	0.8801	0.44	0.7772	0.4275	0.1776
0.8193	0.9475	0.4137	0.8634	0.5258	0.5246
0.8952	0.7782	0.6945	0.7559	0.4164	0.1183
0.8583	0.7429	0.4834	0.7292	0.3882	0.1073
0.7769	0.6497	0.4513	0.5475	0.4929	0.091
0.8489	0.8326	0.4193	0.7292	0.4749	0.0308
0.2614	0.5996	-0.0652	0.3164	0	0
0.6604	0.6899	-0.0925	0.5518	0	0
0.8367	0.8284	0.2207	0.671	0.5048	0.1428
0.7697	0.6436	0.1983	0.3964	0.538	0.1152
0.8855	0.9416	0.509	0.8419	-0.0943	0.4137
0.8901	0.9291	0.7462	0.8485	0.5447	0.4274
0.5416	0.5253	0.3048	0.4865	0.1908	0.4595
0.9478	0.9408	0.6862	0.8563	0.5831	0.6589
0.921	0.9647	0.8362	0.9214	0.6343	0.8526
0.9441	0.9041	0.705	0.8092	0.5286	0.3702
0.8204	0.9414	0.5456	0.832	0.3027	0.4542
0.8946	0.7921	0.6648	0.6828	0.2382	0.1557
0.8634	0.7587	0.5778	0.6705	0.2863	0.1565
0.8608	0.6792	0.3121	0.4826	0.2789	0.1926
0.8719	0.8617	0.6986	0.724	0.3144	0.1759
0.3834	0.584	0.3716	0.3793	0	0
0.6415	0.7118	0.2454	0.5279	0	0
0.8644	0.8568	0.7162	0.6539	0.2447	0.2972
0.8224	0.6719	0.4558	0.3755	0.2725	0.1738
0.889	0.9342	0.4813	0.7694	0.0203	0.3079
0.6776	0.4881	-0.1713	0.3787	0.2568	0.229
0.7964	0.8954	0.0852	0.7836	0.2633	0.391
0.7995	0.9096	0.4253	0.8258	0.1905	0.387
0.854	0.9176	0.1649	0.7429	0.3422	0.2808
0.8613	0.9434	0.2225	0.7997	0.3528	0.4304
0.9094	0.862	0.6346	0.7028	-0.0886	0.2597
0.8363	0.8416	0.6253	0.7121	-0.029	0.2683
0.7538	0.7543	0.1272	0.4983	-0.0898	0.2515
0.7068	0.8873	0.1737	0.6815	0.1465	0.2155
0.2613	0.5814	-0.2899	0.2845	0	0
0.5205	0.7465	-0.1534	0.4881	0	0
0.7392	0.8749	0.091	0.6212	0.0104	0.1916
0.7907	0.7155	-0.0504	0.3677	0.2806	0.2178
0.5181	0.5105	0.5042	0.4948	0.2853	0.3523
0.8476	0.9184	0.527	0.7836	0.5276	0.3689
0.8066	0.9296	0.5844	0.8319	0.5719	0.4787
0.9014	0.9478	0.5079	0.7764	0.4033	0.4808
0.7999	0.9397	0.6297	0.7651	0.2499	0.4879
0.8829	0.8791	0.7298	0.6567	-0.0992	0.3691
0.8731	0.8563	0.6827	0.6454	-0.0148	0.4532
0.8228	0.773	0.0342	0.4733	-0.2242	0.3463
0.809	0.9053	0.5614	0.6816	0.2318	0.3177
0.4274	0.5918	0.3086	0.3667	0	0
0.5893	0.7592	0.4081	0.4636	0	0
0.8538	0.897	0.6857	0.6589	0.021	0.4693
0.8498	0.7278	0.4714	0.3522	0.0498	0.3569
0.503	0.5187	0.5135	0.4697	0.3424	0.4648
0.527	0.5153	0.3006	0.4864	0.411	0.5056
0.5181	0.5372	0.5137	0.481	-0.0295	0.4085
0.6125	0.5243	0.4001	0.4617	-0.1123	0.2324
0.6011	0.4962	0.4476	0.4283	-0.3578	0.1953
0.5112	0.4873	0.1682	0.4112	-0.3099	0.2437
0.4417	0.462	0.1844	0.3385	-0.3335	0.2046
0.2761	0.5732	0.4986	0.4304	-0.2092	0.2978
0.1061	0.3055	0.4631	0.2313	0	0
0.1462	0.5261	0.455	0.3663	0	0
0.3646	0.5029	0.5154	0.4098	-0.3311	0.3319
0.6082	0.5157	0.3731	0.3058	-0.3346	0.3643
0.9534	0.9763	0.7712	0.9177	0.8722	0.7079
0.8997	0.9024	0.6093	0.7516	0.6052	0.5467
0.7379	0.9143	0.3189	0.7022	0.658	0.3383
0.822	0.8105	0.4617	0.5791	-0.3487	0.3174
0.7984	0.7782	0.358	0.5941	-0.2661	0.3204
0.8095	0.7091	0.362	0.3795	-0.0504	0.3684
0.8666	0.8626	0.489	0.6261	0.2706	0.3864
0.3284	0.5744	0.4398	0.3068	0	0
0.6891	0.7105	0.0994	0.4138	0	0
0.8516	0.8458	0.6925	0.5922	0.2591	0.4324
0.8079	0.6739	0.2538	0.2691	0.2654	0.3133
0.8778	0.9066	0.645	0.7878	0.5197	0.4762
0.728	0.9223	0.5008	0.7486	0.4496	0.3926
0.7784	0.7958	0.6119	0.6274	-0.4354	0.2167
0.7393	0.7581	0.4578	0.6396	-0.3479	0.2551
0.7665	0.6891	0.4516	0.4437	-0.0299	0.3009
0.8213	0.8607	0.6213	0.6771	0.2483	0.308
0.285	0.5792	0.3936	0.364	0	0
0.6503	0.7063	-0.0067	0.4716	0	0
0.7829	0.8559	0.6303	0.6245	0.2025	0.4175
0.794	0.6573	0.4025	0.3132	0.1997	0.2479
0.8261	0.9268	0.491	0.8035	0.7474	0.3956
0.8957	0.9199	0.6251	0.803	0.1873	0.6357
0.8906	0.9005	0.2692	0.7787	0.3514	0.6689
0.9041	0.8334	0.5712	0.6023	0.4475	0.7755
0.8902	0.943	0.8304	0.7967	0.8032	0.8154
0.492	0.5755	0.312	0.3724	0	0
0.6662	0.8073	0.445	0.5581	0	0
0.9192	0.9527	0.7135	0.789	0.6252	0.8251
0.8808	0.7811	0.4154	0.4484	0.7372	0.6308
0.9372	0.8752	0.6387	0.8076	0.0273	0.4022
0.857	0.8469	0.4578	0.7574	0.1	0.4322
0.6877	0.7437	0.0325	0.5937	0.2417	0.3261
0.6918	0.8926	0.5806	0.7834	0.5162	0.1856
0.4412	0.6064	0.5101	0.3058	0	0
0.4604	0.7553	0.5141	0.5668	0	0
0.6822	0.8843	0.4915	0.7053	0.5234	0.3183
0.7933	0.7221	0.6034	0.464	0.5725	0.2763
0.9499	0.9751	0.7498	0.8909	0.9422	0.8801
0.8034	0.8742	0.347	0.7553	0.527	0.6915
0.8041	0.9108	0.5849	0.8382	0.3057	0.517
0.4252	0.5252	0.0863	0.2653	0	0
0.54	0.7966	0.2587	0.6043	0	0
0.7821	0.8737	0.454	0.6855	0.2375	0.5434
0.8125	0.7809	0.2564	0.5316	0.227	0.4569
0.8481	0.868	0.0656	0.7202	0.56	0.7133
0.8108	0.8855	0.2441	0.794	0.4493	0.5487
0.3955	0.5048	0.0505	0.3044	0	0
0.5487	0.7847	0.1297	0.5829	0	0
0.8166	0.8544	0.3267	0.6398	0.2805	0.5716
0.7814	0.7715	0.15	0.435	0.3325	0.5078
0.8196	0.8449	0.4551	0.6717	0.4851	0.7595
0.4237	0.4129	-0.0348	0.1907	0	0
0.6055	0.7365	-0.0876	0.5204	0	0
0.8871	0.7814	0.3537	0.5189	0.5144	0.6642
0.8268	0.7724	0.0496	0.4786	0.5058	0.6001
0.4615	0.5697	0.3841	0.3486	0	0
0.7195	0.8254	0.4992	0.579	0	0
0.8362	0.914	0.7368	0.7018	0.6508	0.622
0.7424	0.8202	0.6061	0.5284	0.7564	0.6791
0.2017	0.4809	0.3845	0.2323	0	0
0.4503	0.5622	0.5026	0.2608	0	0
0.5108	0.45	0.5604	0.1776	0	0
0.771	0.7795	0.4037	0.4301	0	0
0.5196	0.7319	0.5369	0.3314	0	0
0.8027	0.7648	0.5103	0.3787	0.6048	0.5052
0.7598	0.8429	0.609	0.6418	0.4718	0.4954
0.928	0.9204	0.7906	0.7674	0.534	0.4153
0.8291	0.792	0.6682	0.6768	0	0
0.8165	0.7542	0.0943	0.0477	0.5525	0.6125
0.8228	0.8839	0.789	0.7256	0.7633	0.6083
0.8478	0.8633	0.7159	0.6538	0.4829	0.2436
0.9418	0.9122	0.6904	0.7475	0.5402	0.3339
0.9113	0.9235	0.6785	0.7342	0.6554	0.7783
0.847	0.8895	0.6302	0.6856	0.7935	0.4681
0.675	0.4915	0.3488	0.3081	0.1835	0.3233
0.8777	0.811	0.589	0.5454	0.3229	0.2797
0.9058	0.8516	0.5986	0.6062	0.404	0.323
0.8953	0.8803	0.7985	0.7072	0.6343	0.4781
0.8132	0.8451	0.7793	0.75	0.4893	0.537
0.8015	0.8371	0.7904	0.6838	0.8397	0.4264
0.8181	0.8349	0.6751	0.6776	0.8639	0.4768
0.7476	0.597	0.5349	0.4995	0.1045	0.359
0.7747	0.7387	0.6997	0.4719	0.3064	0.3457
0.6706	0.6887	0.6443	0.528	0.3734	0.4954
0.7878	0.7978	0.6973	0.5194	0.2719	0.2375
0.8737	0.7994	0.5479	0.5285	0.5949	0.4056
0.744	0.6549	0.4496	0.4258	0.2009	0.1799
0.8264	0.9105	0.6742	0.6535	0.6898	0.9194
0.8805	0.8078	0.4907	0.654	0	0
0.9124	0.8807	0.0362	0.0631	0.3144	0.6972
0.9509	0.9646	0.685	0.7775	0.4708	0.8935
0.9392	0.9244	0.8576	0.7528	0.3328	0.7266
0.8297	0.9102	0.6385	0.6971	0.6366	0.8767
0.8449	0.8802	0.2565	0.6807	0.4096	0.4818
0.8178	0.8302	0.5695	0.6656	0.4078	0.6889
0.4939	0.5522	0.2133	0.2576	0.5373	0.6286
0.6966	0.7943	0.8228	0.3896	0.6021	0.6167
0.7141	0.8156	0.7909	0.4887	0.5535	0.7267
0.7276	0.8268	0.6881	0.619	0.4953	0.7484
0.8804	0.9075	0.7465	0.7128	0.1258	0.669
0.8144	0.7631	0.4943	0.5961	0.3534	0.0145
0.7897	0.7468	0.4966	0.6163	0.3909	0.1662
0.4573	0.5409	0.4336	0.5873	0.5381	0.4547
0.6018	0.7316	0.637	0.5213	0.6317	0.445
0.6152	0.6287	0.5022	0.3889	0.1089	0.3903
0.6702	0.7563	0.5213	0.5402	0.5769	0.4259
0.7307	0.7506	0.4543	0.4416	0.4487	0.5895
0.48	0.6551	0.6171	0.4913	0.6615	0.2141
0.8341	0.8161	0.5142	0.7252	0	0
0.8701	0.8085	-0.0382	0.0566	0.2736	0.6003
0.8627	0.9411	0.7029	0.7894	0.5146	0.8334
0.9048	0.9268	0.7701	0.7498	0.5735	0.8276
0.9775	0.9638	0.8418	0.8961	0.9403	0.9741
0.9509	0.9417	0.5635	0.8133	0.3261	0.3616
0.8683	0.9212	0.8181	0.8159	0.5091	0.6457
0.6697	0.5757	0.2132	0.3534	0.7131	0.6719
0.9479	0.8737	0.7331	0.8148	0.8887	0.676
0.9465	0.9113	0.7722	0.8646	0.9299	0.8047
0.9197	0.9166	0.88	0.7792	0.6259	0.7488
0.842	0.8909	0.7334	0.8144	0.131	0.6368
0.8343	0.8507	0.8249	0.697	0.4368	-0.094
0.8528	0.8418	0.7123	0.6926	0.5058	0.0773
0.7919	0.6149	0.62	0.4973	0.4059	0.4474
0.8206	0.7899	0.7929	0.5668	0.5164	0.462
0.7229	0.7126	0.661	0.5817	0.2049	0.2923
0.8313	0.8331	0.7129	0.5627	0.437	0.4704
0.9007	0.8225	0.5156	0.5585	0.5302	0.5725
0.7945	0.7022	0.6331	0.4466	0.3249	0.2437
0.9365	0.9172	0.1637	0.1367	0	0
0.8922	0.8363	0.6232	0.7373	0	0
0.8592	0.7674	0.6442	0.7339	0	0
0.8229	0.7883	0.5847	0.7305	0	0
0.8541	0.8386	0.659	0.7968	0	0
0.8719	0.7979	0.4326	0.7052	0	0
0.55	0.4909	0.1948	0.3155	0	0
0.7596	0.7469	0.5114	0.5451	0	0
0.7665	0.7898	0.535	0.6121	0	0
0.8029	0.7678	0.5367	0.6944	0	0
0.92	0.9286	0.5769	0.8274	0	0
0.8997	0.7495	0.502	0.698	0	0
0.874	0.727	0.3264	0.6963	0	0
0.5333	0.4153	0.5224	0.5033	0	0
0.6513	0.6218	0.6674	0.5211	0	0
0.6827	0.614	0.36	0.5272	0	0
0.7437	0.6721	0.6099	0.5564	0	0
0.7955	0.7092	0.2284	0.5272	0	0
0.5141	0.5311	0.3886	0.4114	0	0
0.8967	0.8867	0.1545	0.0831	0.7132	0.742
0.8803	0.7821	0.1765	0.0865	0.2029	0.5033
0.8394	0.7827	0.0895	0.0591	0.2196	0.5805
0.8718	0.8269	0.2184	0.0888	0.5558	0.6425
0.8635	0.7728	-0.0402	0.0865	0.5794	0.6784
0.5326	0.5164	0.0446	0.0174	0.0744	0.4804
0.7884	0.7452	0.0723	0.0351	0.1092	0.4961
0.7712	0.759	0.0424	0.0752	0.1664	0.5408
0.8355	0.7646	-0.0178	0.0654	0.663	0.6338
0.9612	0.9529	0.0017	0.0891	0.8079	0.867
0.8909	0.7105	-0.0622	0.0449	0.5488	0.3272
0.8701	0.6955	-0.1128	0.0536	0.448	0.4854
0.588	0.4745	0.2098	0.0727	0.1043	0.5256
0.7092	0.6678	0.0728	0.0548	0.5208	0.4003
0.7279	0.611	-0.0708	0.0674	0.6933	0.4368
0.7889	0.702	0.1087	0.0488	0.5994	0.3418
0.8327	0.7171	-0.0412	0.0459	0.5997	0.4922
0.5885	0.5994	-0.0052	0.1065	0.2697	0.117
0.9455	0.9393	0.8171	0.84	0.683	0.6916
0.8678	0.9366	0.6961	0.8235	0.5665	0.7886
0.8804	0.9268	0.6228	0.8274	0.6825	0.69
0.8823	0.8771	0.5115	0.7366	0.8033	0.6124
0.5517	0.5643	0.3712	0.275	0.1413	0.63
0.7434	0.8054	0.5632	0.519	0.2697	0.604
0.773	0.8399	0.5354	0.6255	0.4016	0.6757
0.7709	0.8589	0.7106	0.6751	0.7894	0.6716
0.8717	0.9296	0.7893	0.8035	0.8203	0.8107
0.8415	0.7943	0.5739	0.6342	0.8503	0.2898
0.8142	0.7792	0.553	0.6265	0.7247	0.3831
0.5271	0.5567	0.5893	0.5729	-0.1378	0.487
0.6308	0.7385	0.6429	0.5184	0.345	0.356
0.6181	0.6597	0.5799	0.4811	0.656	0.4385
0.6837	0.7761	0.6345	0.5494	0.3333	0.2969
0.7701	0.7769	0.5581	0.4721	0.817	0.4911
0.5003	0.6691	0.4341	0.4551	0.229	0.1125
0.9174	0.9579	0.8417	0.869	0.7677	0.907
0.9172	0.8982	0.5904	0.8179	0.5045	0.2167
0.86	0.8257	0.6572	0.6925	0.6329	0.515
0.5559	0.5305	0.2265	0.2739	0.2231	0.5917
0.7929	0.7669	0.8386	0.4478	0.4236	0.5611
0.82	0.8147	0.7946	0.5712	0.5694	0.6983
0.7913	0.8236	0.7455	0.6628	0.6664	0.4951
0.8377	0.8443	0.7469	0.7679	0.484	0.6842
0.7986	0.7268	0.5774	0.6524	0.6917	-0.0513
0.7883	0.7066	0.4833	0.6325	0.5391	0.0665
0.6019	0.5377	0.6706	0.6272	-0.3161	0.2214
0.6907	0.7517	0.7603	0.5856	0.1254	0.1681
0.6178	0.6191	0.4947	0.4648	0.4518	0.0094
0.7235	0.7451	0.6862	0.5814	0.026	0.1886
0.8078	0.7211	0.4686	0.4914	0.7149	0.2927
0.6139	0.6966	0.6468	0.465	-0.0086	0.1071
0.9606	0.9305	0.6372	0.8643	0.3899	0.2907
0.8618	0.8734	0.7341	0.7897	0.583	0.6512
0.6662	0.5469	0.1893	0.2999	0.6428	0.6765
0.9155	0.815	0.7974	0.6373	0.8363	0.6856
0.9401	0.8603	0.7724	0.7129	0.8942	0.8198
0.899	0.88	0.7448	0.7522	0.6862	0.7152
0.8074	0.8575	0.5736	0.7968	0.2067	0.6513
0.793	0.7954	0.6648	0.7106	0.5251	-0.0994
0.8044	0.7817	0.5198	0.6872	0.5077	0.0752
0.7919	0.5926	0.7541	0.5792	0.2051	0.4198
0.8084	0.7784	0.7363	0.5996	0.4598	0.3935
0.6762	0.6882	0.5014	0.5319	0.2861	0.1937
0.8024	0.8006	0.6517	0.5914	0.3282	0.4242
0.8812	0.7721	0.4549	0.5217	0.6203	0.5313
0.7914	0.6952	0.5768	0.4618	0.1877	0.1868
0.8874	0.9103	0.4651	0.7522	0.7174	0.4428
0.6636	0.5434	0.188	0.3126	0.0204	0.4378
0.9021	0.8239	0.4372	0.5678	0.2226	0.4224
0.9165	0.8717	0.4078	0.6528	0.2564	0.3912
0.8795	0.8962	0.5615	0.7237	0.6618	0.5045
0.8429	0.8966	0.4658	0.8295	0.6168	0.6196
0.8195	0.8541	0.5233	0.697	0.7204	0.645
0.8236	0.8463	0.2798	0.6842	0.6427	0.6667
0.7292	0.6239	0.5285	0.5686	-0.1059	0.5394
0.7683	0.7705	0.5823	0.578	0.311	0.3298
0.6731	0.6977	0.3122	0.5118	0.5211	0.5223
0.8078	0.8192	0.6281	0.5734	0.2634	0.2128
0.8647	0.813	0.3523	0.5024	0.6525	0.4159
0.738	0.6785	0.3282	0.443	0.1825	0.0198
0.6015	0.5312	0.1168	0.2751	0.1488	0.4933
0.8145	0.8245	0.6346	0.6425	0.4185	0.543
0.8105	0.8801	0.6462	0.7077	0.4249	0.6039
0.8393	0.8992	0.7549	0.7584	0.8802	0.8289
0.8427	0.8575	0.5871	0.7701	0.6068	0.5994
0.8426	0.8905	0.709	0.6982	0.8832	0.1444
0.813	0.8869	0.5796	0.7135	0.8174	0.433
0.6347	0.589	0.5539	0.4933	0.0041	0.5473
0.684	0.7153	0.5952	0.5237	0.3634	0.5476
0.6778	0.7202	0.4876	0.5852	0.6759	0.4076
0.7716	0.8051	0.5943	0.5886	0.3836	0.5735
0.8352	0.8193	0.4209	0.5644	0.8454	0.7357
0.594	0.6352	0.536	0.4509	0.1731	0.2242
0.6905	0.6129	0.1375	0.4156	0.817	0.9572
0.6916	0.5893	0.0711	0.4272	0.7599	0.9475
0.6954	0.5372	0.3039	0.362	0.4151	0.7574
0.5535	0.547	0.4949	0.3315	-0.087	0.4952
0.57	0.4866	0.3438	0.3183	0.092	-0.0307
0.5608	0.478	0.4451	0.2999	0.0696	0.171
0.5565	0.3348	0.0479	0.2693	0.5176	0.5821
0.5734	0.4956	0.216	0.3504	0.6963	0.5712
0.4022	0.4269	0.4511	0.2421	0.0872	0.2985
0.5898	0.5099	0.4053	0.3206	0.5528	0.4865
0.5538	0.4757	0.4228	0.343	0.3205	0.5774
0.561	0.4284	0.2788	0.2159	0.3178	0.0409
0.966	0.9255	0.9244	0.9117	0.9298	0.9666
0.9263	0.8535	0.6991	0.6662	0.599	0.7981
0.7762	0.8156	0.5602	0.6137	-0.0601	0.493
0.7774	0.7594	0.5301	0.5631	0.2486	-0.0094
0.8046	0.7597	0.4026	0.557	0.3153	0.2303
0.8217	0.5726	0.5959	0.3519	0.5096	0.6803
0.8286	0.7441	0.7104	0.4831	0.6061	0.6149
0.7418	0.6572	0.4066	0.5696	0.1994	0.2816
0.8472	0.7677	0.5505	0.4819	0.5067	0.5667
0.8849	0.7616	0.3867	0.5328	0.4892	0.6389
0.8383	0.656	0.6422	0.347	0.3171	0.0352
0.8969	0.8794	0.7485	0.6987	0.6154	0.8316
0.7589	0.8397	0.5302	0.6706	0.0709	0.5463
0.76	0.814	0.5586	0.6057	0.3322	-0.0696
0.7948	0.8065	0.4163	0.5948	0.3977	0.1647
0.8087	0.5604	0.5945	0.4273	0.3434	0.6271
0.8006	0.7456	0.7549	0.5181	0.476	0.5892
0.709	0.7074	0.4225	0.5767	0.2176	0.2645
0.7875	0.794	0.5341	0.5164	0.3996	0.5617
0.8612	0.785	0.3281	0.5621	0.5103	0.6576
0.8056	0.6563	0.601	0.3715	0.2668	0.09
0.8522	0.846	0.7564	0.7928	0.6599	0.524
0.8275	0.8772	0.8202	0.858	0.7525	0.0616
0.8236	0.8781	0.7219	0.842	0.6331	0.3598
0.8536	0.7603	0.5234	0.6958	0.0897	0.7764
0.9172	0.8796	0.759	0.747	0.6161	0.8054
0.8006	0.7652	0.6641	0.7112	0.7991	0.5343
0.9388	0.9188	0.7851	0.7971	0.6135	0.7912
0.9377	0.9004	0.6585	0.7274	0.934	0.9113
0.8553	0.794	0.6358	0.5893	0.2813	0.2891
0.8759	0.8089	0.7522	0.7982	0.6487	0.4048
0.8501	0.7921	0.7599	0.7896	0.3989	0.5123
0.5693	0.5271	0.3473	0.5978	-0.3733	0.4339
0.7142	0.7165	0.6665	0.6289	0.2631	0.2423
0.7686	0.6803	0.6967	0.5981	0.766	0.3061
0.8158	0.771	0.7439	0.6711	0.2625	0.1875
0.8144	0.7831	0.6832	0.598	0.6857	0.3513
0.5825	0.6341	0.6094	0.5446	0.0582	0.0451
0.9735	0.9845	0.8895	0.9465	0.8992	0.8826
0.6068	0.661	0.427	0.7371	-0.1564	0.348
0.6857	0.6833	0.6531	0.7061	0.2062	-0.0232
[truncated: 3,061 more rows]

## Sheet: 2g
Region	G7f_RS	G7f_Stim	rACh_RS	rACh_Stim	r5-HT_RS	r5-HT_Stim			G7f - RS vs Stim			rACh - RS vs Stim			r5-HT - RS vs Stim
1	14.794	16.152	9.495	11.263	6.808	7.42
2	14.897	16.115	9.456	11.951	7.008	9.641			Data 1 (mean ± s.e.m)	13.8977 ± 0.4		Data 1 (mean ± s.e.m)	9.5535 ± 0.3679		Data 1 (mean ± s.e.m)	6.705 ± 0.5198
3	16.041	17.185	10.115	13.523	8.482	10.973			Data2 (mean ± s.e.m)	15.5587 ± 0.359		Data2 (mean ± s.e.m)	12.2634 ± 0.5339		Data2 (mean ± s.e.m)	8.643 ± 0.648
4	12.316	14.105	7.599	12.568	5.583	5.377
5	14.698	15.748	10.805	13.846	8.438	10.094			Kolmogorov-Smirnov two-sample test			Kolmogorov-Smirnov two-sample test			Kolmogorov-Smirnov two-sample test
6	15.388	16.77	8.899	11.942	6.848	10.119			Statistic	0.5652		Statistic	0.7826		Statistic	0.5217
7	15.267	16.54	9.392	14.677	4.251	8.098			Effect size (Cohen's d)	-0.9558		Effect size (Cohen's d)	-1.8281		Effect size (Cohen's d)	-1.0204
8	16.079	17.098	11.445	14.017	8.363	11.109			Effect size (common language effect size)	0.2098		Effect size (common language effect size)	0.0964		Effect size (common language effect size)	0.2306
9	13.884	16.636	8.228	13.347	5.746	9.123			Effect size (Hedges' g)	-0.9394		Effect size (Hedges' g)	-1.7968		Effect size (Hedges' g)	-1.0029
10	14.52	16.79	9.145	12.792	6.003	9.653			P value	0.001		P value	0		P value	0.0032
11	9.156	11.298	7.248	7.939	4.114	7.812			P value (Benjamini/Hochberg multi comparison correction)	0.0002		P value (Benjamini/Hochberg multi comparison correction)	0		P value (Benjamini/Hochberg multi comparison correction)	0.0005
12	14.83	16.28	7.538	12.464	6.663	9.879			P value summary	***		P value summary	****		P value summary	***
13	14.984	16.971	10.738	13.648	6.996	10.663			Significantly different (P < 0.05)?	Yes		Significantly different (P < 0.05)?	Yes		Significantly different (P < 0.05)?	Yes
14	15.973	17.442	11.556	13.948	10.454	11.387
15	15.19	16.869	10.74	13.2	8.116	10.199
16	13.825	15.428	10.664	12.978	4.696	5.458			RS - G7f vs rACh			RS - G7f vs r5-HT			RS - rACh vs r5-HT
17	13.003	15.148	10.064	12.613	5.818	6.636
18	12.118	12.636	9.774	10.389	6.262	8.824			Data 1 (mean ± s.e.m)	13.8977 ± 0.5657		Data 1 (mean ± s.e.m)	6.705 ± 0.5198		Data 1 (mean ± s.e.m)	9.5535 ± 0.3679
19	14.506	16.109	9.096	12.195	8.937	9.53			Data2 (mean ± s.e.m)	9.5535 ± 0.3679		Data2 (mean ± s.e.m)	13.8977 ± 0.5657		Data2 (mean ± s.e.m)	6.705 ± 0.5198
20	10.4	12.951	9.543	10.846	3.52	3.119
21	13.785	14.67	10	12.434	7.278	7.88			Kolmogorov-Smirnov two-sample test			Kolmogorov-Smirnov two-sample test			Kolmogorov-Smirnov two-sample test
22	12.489	15.277	9.762	11.545	7.625	9.048			Statistic	0.8696		Statistic	0.9565		Statistic	0.6957
23	11.504	13.632	8.428	7.934	6.206	6.748			Effect size (Cohen's d)	2.8159		Effect size (Cohen's d)	-4.0952		Effect size (Cohen's d)	1.9564
									Effect size (common language effect size)	0.9584		Effect size (common language effect size)	0.0038		Effect size (common language effect size)	0.9168
									Effect size (Hedges' g)	2.7676		Effect size (Hedges' g)	-4.025		Effect size (Hedges' g)	1.9229
									P value	0		P value	0		P value	0
									P value (Benjamini/Hochberg multi comparison correction)	0		P value (Benjamini/Hochberg multi comparison correction)	0		P value (Benjamini/Hochberg multi comparison correction)	0
									P value summary	****		P value summary	****		P value summary	****
									Significantly different (P < 0.05)?	Yes		Significantly different (P < 0.05)?	Yes		Significantly different (P < 0.05)?	Yes
									Stim - G7f vs rACh			Stim - G7f vs r5-HT			Stim - rACh vs r5-HT
									Data 1 (mean ± s.e.m)	15.5587 ± 0.5077		Data 1 (mean ± s.e.m)	8.643 ± 0.648		Data 1 (mean ± s.e.m)	12.2634 ± 0.5339
									Data2 (mean ± s.e.m)	12.2634 ± 0.5339		Data2 (mean ± s.e.m)	15.5587 ± 0.5077		Data2 (mean ± s.e.m)	8.643 ± 0.648
									Kolmogorov-Smirnov two-sample test			Kolmogorov-Smirnov two-sample test			Kolmogorov-Smirnov two-sample test
									Statistic	0.7826		Statistic	0.9565		Statistic	0.7826
									Effect size (Cohen's d)	1.9563		Effect size (Cohen's d)	-3.6743		Effect size (Cohen's d)	1.8859
									Effect size (common language effect size)	0.9168		Effect size (common language effect size)	0.0019		Effect size (common language effect size)	0.9282
									Effect size (Hedges' g)	1.9228		Effect size (Hedges' g)	-3.6113		Effect size (Hedges' g)	1.8536
									P value	0		P value	0		P value	0
									P value (Benjamini/Hochberg multi comparison correction)	0		P value (Benjamini/Hochberg multi comparison correction)	0		P value (Benjamini/Hochberg multi comparison correction)	0
									P value summary	****		P value summary	****		P value summary	****
									Significantly different (P < 0.05)?	Yes		Significantly different (P < 0.05)?	Yes		Significantly different (P < 0.05)?	Yes

## Sheet: 2h
	G7f_RS	G7f_Stim	rACh_RS	rACh_Stim	r5-HT_RS	r5-HT_Stim			G7f_test
fly1	0.4291	0.481	0.4173	0.4587
fly2	0.5027	0.473	0.4306	0.3951					Normality	P = 0.0011, not pass
fly3	0.4609	0.4721	0.3918	0.5013					Difference (mean ± s.e.m)	0.0022 ± 0.0105
fly4	0.6487	0.5148	0.5422	0.5014
fly5	0.4915	0.5451	0.3994	0.5117					One-sample t-test
fly6	0.4879	0.4999	0.4554	0.4948					Statistic (T-value)	0.2048
fly7	0.4489	0.4587	0.4458	0.4596					Degrees of freedom	19
fly8	0.4442	0.4528	0.4016	0.4201					Effect size (Cohen's d)	0.0427
fly9	0.4239	0.4355	0.3863	0.4101					Effect size (Hedges' g)	0.0419
fly10	0.4967	0.4547	0.4494	0.5392					P value	0.5801
fly11	0.5658	0.5383			0.3619	0.6241			P value summary	ns
fly12	0.4556	0.4807			0.3609	0.4538			Significantly different (P < 0.05)?	No
fly13	0.486	0.4866			0.4539	0.5477
fly14	0.4403	0.4647			0.411	0.5439			Wilcoxon signed-rank test
fly15	0.4611	0.4626			0.4448	0.3916			Statistic (W-value)	82
fly16	0.5488	0.5622			0.4087	0.4269			Effect size (rank-biserial correlation)	-0.219
fly17	0.5251	0.5654			0.4075	0.5622			Effect size (common language effect size)	0.515
fly18	0.4021	0.4296			0.3707	0.4689			P value	0.2045
fly19	0.5227	0.533			0.3983	0.5407			P value summary	ns
fly20	0.5735	0.461			0.4316	0.3914			Significantly different (P < 0.05)?	No
									rACh_test
									Normality	P = 0.3891, pass
									Difference (mean ± s.e.m)	-0.0372 ± 0.0162
									One-sample t-test
									Statistic (T-value)	-2.186
									Degrees of freedom	9
									Effect size (Cohen's d)	0.7884
									Effect size (Hedges' g)	0.7551
									P value	0.0283
									P value summary	*
									Significantly different (P < 0.05)?	Yes
									Wilcoxon signed-rank test
									Statistic (W-value)	10
									Effect size (rank-biserial correlation)	-0.6364
									Effect size (common language effect size)	0.74
									P value	0.042
									P value summary	*
									Significantly different (P < 0.05)?	Yes
									r5-HT_test
									Normality	P = 0.6014, pass
									Difference (mean ± s.e.m)	-0.0902 ± 0.0285
									One-sample t-test
									Statistic (T-value)	-3.0036
									Degrees of freedom	9
									Effect size (Cohen's d)	1.482
									Effect size (Hedges' g)	1.4194
									P value	0.0074
									P value summary	**
									Significantly different (P < 0.05)?	Yes
									Wilcoxon signed-rank test
									Statistic (W-value)	5
									Effect size (rank-biserial correlation)	-0.8182
									Effect size (common language effect size)	0.82
									P value	0.0098
									P value summary	**
									Significantly different (P < 0.05)?	Yes

## Sheet: 3b
	MBPED			MBVL			MBML			LH			SLP			SIP			SMP			CRE
	G7f	rACh	r5-HT	G7f	rACh	r5-HT	G7f	rACh	r5-HT	G7f	rACh	r5-HT	G7f	rACh	r5-HT	G7f	rACh	r5-HT	G7f	rACh	r5-HT	G7f	rACh	r5-HT
fly1	45.2874	42.1073		49.9399	40.8258		48.523	54.1125		59.8803	37.8688		47.6611	27.5773		52.4462	43.9337		50.0832	37.2838		50.7182	48.2588
fly2	46.4286	40.5556		53.2854	45.977		43.4093	52.6116		55.5719	37.1569		49.4268	33.302		48.7578	44.4507		44.7749	37.2204		45.035	50.7157
fly3	43.7887	51.7122		49.8467	40.4406		45.469	62.8283		67.6622	42.2383		58.3762	34.4408		51.5232	38.624		49.7533	38.6499		49.2474	47.8842
fly4	43.2341	42.0833		49.9111	51.2333		47.9873	57.539		39.4444	33.3333		37.7018	30.6784		46.9962	40.6215		47.5987	42.0405		48.963	49.1852
fly5	65.2778	53.4259		61.0714	49.7024		60.2077	58.5314					48.9801	27.0232		55.5342	37.8953		53.226	35.0349		58.9282	49.4395
fly6	53.6032	46.7143		46.8267	42.3729		47.0296	47.948		61.3333	33.3333		49.7234	33.8057		45.8789	42.5871		42.3037	39.6049		44.2625	44.751
fly7	48.1226	38.908		48.8079	37.581		50.5944	42.4556		57.7431	37.4653		47.5951	31.8869		49.3133	37.2994		49.1355	36.4535		49.1548	41.1407
fly8	46.6667	35.3257		41.5417	35.1111		42.4526	42.8523		56.6021	36.3049		43.0459	29.3069		42.096	36.2542		44.9456	38.7782		46.8341	43.2572
fly9	39.3333	39.4074		38.4444	40.2222		41.7553	46.2352		44.784	36.4969		38.1547	33.7181		40.349	40.2991		40.8924	35.6693		40.8392	41.9326
fly10	48.114	41.1404		44.0233	41.0842		42.6102	43.2319		67.2222	43.4308		46.6995	32.8945		40.9239	38.2669		38.5455	35.827		43.3979	43.3075
fly11	39.8579		33.1395	40.2735		35.2051	38.2207		41.3831	37.963		31.0494	34.3262		31.6603	36.7497		33.8059	36.1187		34.3197	38.2191		36.2727
fly12	44.7737		35.2881	50.6061		50.3199	46.9481		48.0159	35.5556		31.9082	35.9745		31.9367	46.131		46.4286	50.1222		49.5666	48.2808		50.8634
fly13	46.0728		29.3487	41.6408		35.1421	47.0426		35.7015	57.0707		28.7879	46.5354		32.7496	40.0649		32.5325	41.7089		32.9933	51.6781		33.7113
fly14	65.942		42.5845	49.2735		52.8917	59.0366		49.8172	45.2778		31.9444	40.9396		32.3826	51.5795		46.5033	47.4006		51.6374	57.5833		49.9097
fly15	48.994		35.6156	57.9527		46.6667	45.2905		32.9256	68.2238		34.82	56.3643		42.6793	53.3951		42.2977	60.8712		53.4827	50.5152		40.1344
fly16	38.5234		31.2427	39.2882		37.8819	44.4751		35.9004	61.6049		29.5062	49.9292		33.7859	40.5622		33.0357	39.4738		36.9855	46.7719		36.3552
fly17	61.3715		30.3646	39.5833		39.5278	53.0579		42.3029	34.7222		29.4444	39.6259		30.0195	44.1905		33.8413	47.506		35.9909	57.7729		39.3762
fly18	42.5479		35.7854	37.0095		37.6714	38.8277		37.4247				41.7094		32.4658	39.5536		34.8115	37.2301		32.0326	38.8995		33.6085
fly19	49.3254		30.8862	47.6973		32.9147	45.5715		33.8569	47.0635		29.5238	49.9645		32.3997	49.7481		32.6163	39.4745		32.3236	45.6527		30.9285
fly20	32.6825		32.9365	31.0808		32.6667	34.5194		31.3095	45.737		31.2132	34.3912		30.3532	34.6601		30.7255	34.0412		31.6811	34.7591		31.1898
	SCL			ICL			NO			EB			FB						AOTU			AVLP
	G7f	rACh	r5-HT	G7f	rACh	r5-HT	G7f	rACh	r5-HT	G7f	rACh	r5-HT	G7f	rACh	r5-HT	G7f	rACh	r5-HT	G7f	rACh	r5-HT	G7f	rACh	r5-HT
fly1	52.7345	48.1818		42.8944	44.417		40	35.7222		42.9003	46.634		41.2915	45.7383		42.7521	33.6265		50.6052	35.6647		34.3434	31.0009
fly2	45.2137	44.6581		41.4421	39.6336		38.1624	34.1453		39.3765	42.9198		40.3548	41.2651		41.7836	36.7215		41.6078	34.7843		33.8414	31.4526
fly3	47.7778	49.8855		38.836	36.4127		39.8148	34.6825		39.5314	38.3447		40.7721	36.3859		37.9653	35.8191		62.5583	40.5213		39.8251	34.5871
fly4	34.2361	33.4028		34.1111	33.3556		41.8981	32.3148		40.321	44.1543		41.2193	43.5859		36.2333	33.5815		37.5439	30.7968		32.3648	30.8649
fly5				55.9402	48.7607		50.4444	40.2963		46.0164	56.4078		54.9697	50.3232		50.2473	47.9892		47.3561	34.4712		34.4089	31.2145
fly6	46.8254	46.746		33.9899	34.1162		32.0202	34.4949		34.0779	34.5475		36.3399	34.1394		35.6354	33.6771		46.5596	36.4458		38.0126	32.9548
fly7	42.5121	35.7246		41.1111	35.7026		37.3504	30.4274		44.531	42.2367		46.3254	36.504		38.9689	32.32		43.5438	35.1347		35.8555	31.8574
fly8	40.597	37.5871		37.0531	34.4767		33.75	30.9722		37.8559	40.3212		36.585	37.5724		37.8345	31.6723		45.3296	34.8305		36.3123	33.5692
fly9	39.6296	40.1567		36.2132	36.2132		34.0079	29.881		35.1704	41.1185		36.3403	35.8507		34.2672	35.4023		34.2384	35.233		35.4198	32.9837
fly10	47.2354	43.9153		39.8952	36.1635		30.7692	28.3761		32.4108	33.2212		35.4798	33.0556		34.4946	32.3594		46.6975	36.284		34.5852	31.1957
fly11	37.9412		33.8889	31.2809		31.0802	37.2222		29.6581	38.9959		31.6922	36.3135		31.5245	31.4967		30.8105	36.9111		31.1611	30.5539		31.8562
fly12	39.058		38.6473	34.963		41.7963	45.3333		37	39.75		38.7407	41.875		40.7778	36.3978		42.1505	37.7438		35.6463	30.9393		31.088
fly13	42.2024		32.8968	41.7778		31.619	41.5278		30.787	37.1689		30.7002	39.9046		31.653	39.6354		31.0503	43.5185		31.8357	33.3436		30.3904
fly14	51.0606		38.1313	47.657		32.7778	41.5		35.8889	39.8755		39.9617	40.7323		38.9604	42.1955		33.0662	45.431		33.9176	35.1417		31.4696
fly15	46.2678		33.0769	44.2271		28.8285	32.0741		34.2593	35.9646		28.7729	41.0373		31.454	36.0807		30.8029	53.1597		35.5833	35.9966		30.6213
fly16	38.4615		30.7692	35.2778		30.2193	44.5139		34.0972	43.8727		36.0787	42.1962		34.7917	41.9052		31.1394	45.4031		29.0632	33.5079		30.579
fly17	45.7222		33.2778	45.0926		29.6065	47.7273		31.3131	38.3734		33.0527	42.378		32.8184	40.7879		29.3246	38.1459		30.2276	32.6376		30.0473
fly18	42.9167		33.6111	35.7895		30.8333	35.303		28.3333	38.2364		29.8773	40.823		31.4932	38.4545		32.5606	37.563		33.1481	34.3306		28.0075
fly19	45.1961		30.1961	38.2749		28.8743	33.8194		30.7639	39.9949		30.5148	41.8944		31.3388	36.6458		31.5502	51.3468		31.4085	34.8771		30.3571
fly20	31.9157		29.7126	31.938		32.1447	35.9259		32.5463	34.5765		33.0638	34.9006		32.5965	31.2749		30.6731	32.9539		30.7385	31.1518		29.8292
	PVLP			IVLP			VES			GOR			SPS			EPA			FLA
	G7f	rACh	r5-HT	G7f	rACh	r5-HT	G7f	rACh	r5-HT	G7f	rACh	r5-HT	G7f	rACh	r5-HT	G7f	rACh	r5-HT	G7f	rACh	r5-HT
fly1	34.2806	31.7946		32.0903	31.125		42.5568	30.4672		39.0523	33.9216		37.5066	32.4891		38.7654	33.0247		34.75	31.0556
fly2	32.6449	31.6633		34.7542	31.3766		40.8843	36.3102		45.0556	35.5556		37.9321	33.858		38.9444	33.3333		34.6914	30.9774
fly3	34.6872	32.5225		33.3017	30.2073		36.8121	32.1873		35.8222	35.9333		35.8258	33.6436		33.6667	32.3333		35	32.5926
fly4	31.3628	30.4688		32.6056	30.7746		34.2628	33.4028								30.5556	30.3419		31.3103	29.1405
fly5	36.1111	33.9712		32.6098	30.4522		44.7672	35.4392								38.4921	36.5873		35.1468	29.9686
fly6	33.5892	34.2836		31.627	29.8571		35.8485	32.9141								35.5556	29.4017		31.8199	30.1341
fly7	34.3623	31.6473		31.1647	30.9839		38.4503	32.9942		40.6667	33		37.7778	33.7037		36.7949	28.7179		33.5764	30.8102
fly8	35.1639	33.0009		34.2053	30.8439		37.6016	30.5149		37.381	30.3968		35.1677	30.9224		34.2361	32.4306		32.3932	30.0997
fly9	33.7646	33.538		33.8946	34.3424		35.7265	34.9695		35.7143	34.1667		34.4127	33.9048		33.8889	33.9815		34.7101	33.1763
fly10	34.3533	32.5271		29.6356	28.9467		34.1503	31.2173		32.5926	32.9012		33.9444	33.1111		32.4206	31.8254		33.0312	30.7602
fly11	29.2368		29.7819	28.5168		29.3272	30.6028		31.4106	31.1111		38.8889				31.8519		28.9352	28.7432		28.6794
fly12	31.394		31.7387	31.929		31.0185	31.835		30.9848	37.3333		35.8889	30.0427		32.4786	32.5397		38.3333	28.3507		31.7187
fly13	31.203		29.4319	32.5519		30.2686	35.2431		29.1782	37.4074		29.0741	31.9444		29.6667	36.1538		26.9231	31.0714		32.6058
fly14	35.6468		32.2471	32.9461		30.4966	43.7179		31.3818	49.7778		30.6667	43.75		31.5278	40.4861		33.5417	36.1587		28.8413
fly15	34.2159		30.1206	32.3913		30.2077	33.9815		30.5897	39.3333		27.9444	31.1667		30.4444	33.3704		32.8889	32.8075		30.1687
fly16	33.0532		30.5176	32.804		30.0681	40.7846		31.6539	36.6667		35.5556				36.1111		29.2778	32.6648		30.7533
fly17	31.2838		30.3003	31.4286		29.2641	41.4712		29.2644							30.6667		28.2222	34.8802		29.1612
fly18	30.6421		29.3944	29.6111		28.4646	34.096		29.4596	34.1975		32.4691	30.6878		29.9339	31.5278		32.3148	30.6433		28.6355
fly19	32.6687		30.7477	29.7699		29.7306	33.2751		30.9402							32.2619		30.5159	30.582		32.4427
fly20	30.343		29.9696	30.2646		28.6349	31.7087		31.1485	32.2222		30.5556				30.1307		28.4314	31.4209		30.9188
Flies without a general coverage of a specific region are excluded from the data of this region.
	MBPED			MBVL			MBML			LH			SLP			SIP			SMP			CRE
	G7f (mean ± s.e.m)	47.4974 ± 1.9126		G7f (mean ± s.e.m)	45.9052 ± 1.6497		G7f (mean ± s.e.m)	46.1514 ± 1.4063		G7f (mean ± s.e.m)	52.4145 ± 2.6542		G7f (mean ± s.e.m)	44.8562 ± 1.5402		G7f (mean ± s.e.m)	45.5227 ± 1.3324		G7f (mean ± s.e.m)	44.7603 ± 1.4744		G7f (mean ± s.e.m)	47.3756 ± 1.4396
	rACh (mean ± s.e.m)	43.138 ± 1.8191		rACh (mean ± s.e.m)	42.4551 ± 1.6099		rACh (mean ± s.e.m)	50.8346 ± 2.317		rACh (mean ± s.e.m)	37.5143 ± 1.1489		rACh (mean ± s.e.m)	31.4634 ± 0.8507		rACh (mean ± s.e.m)	40.0232 ± 0.9012		rACh (mean ± s.e.m)	37.6562 ± 0.6766		rACh (mean ± s.e.m)	45.9872 ± 1.1023
	r5-HT (mean ± s.e.m)	33.7192 ± 1.2219		r5-HT (mean ± s.e.m)	40.0888 ± 2.304		r5-HT (mean ± s.e.m)	38.8638 ± 2.0005		r5-HT (mean ± s.e.m)	30.9108 ± 0.6237		r5-HT (mean ± s.e.m)	33.0433 ± 1.1264		r5-HT (mean ± s.e.m)	36.6598 ± 1.9013		r5-HT (mean ± s.e.m)	39.1014 ± 2.7865		r5-HT (mean ± s.e.m)	38.235 ± 2.2434
	Kruskal-Wallis test			Kruskal-Wallis test			Kruskal-Wallis test			Kruskal-Wallis test			Kruskal-Wallis test			Kruskal-Wallis test			Kruskal-Wallis test			Kruskal-Wallis test
	Statistic (H-value)	18.2181		Statistic (H-value)	4.7777		Statistic (H-value)	11.318		Statistic (H-value)	24.8919		Statistic (H-value)	26.4673		Statistic (H-value)	12.7065		Statistic (H-value)	9.18		Statistic (H-value)	8.719
	Degrees of freedom	2		Degrees of freedom	2		Degrees of freedom	2		Degrees of freedom	2		Degrees of freedom	2		Degrees of freedom	2		Degrees of freedom	2		Degrees of freedom	2
	P value	0.0001		P value	0.0917		P value	0.0035		P value	0		P value	0		P value	0.0017		P value	0.0101		P value	0.0128
	P value summary	***		P value summary	ns		P value summary	**		P value summary	****		P value summary	****		P value summary	**		P value summary	*		P value summary	*
	Significantly different (P < 0.05)?	Yes		Significantly different (P < 0.05)?	No		Significantly different (P < 0.05)?	Yes		Significantly different (P < 0.05)?	Yes		Significantly different (P < 0.05)?	Yes		Significantly different (P < 0.05)?	Yes		Significantly different (P < 0.05)?	Yes		Significantly different (P < 0.05)?	Yes
	SCL			ICL			NO			EB			FB			LAL			AOTU			AVLP
	G7f (mean ± s.e.m)	43.0265 ± 1.2358		G7f (mean ± s.e.m)	39.3882 ± 1.3263		G7f (mean ± s.e.m)	38.6582 ± 1.2263		G7f (mean ± s.e.m)	38.95 ± 0.7946		G7f (mean ± s.e.m)	40.5866 ± 0.9993		G7f (mean ± s.e.m)	38.2528 ± 0.9742		G7f (mean ± s.e.m)	43.9108 ± 1.6115		G7f (mean ± s.e.m)	34.3725 ± 0.5116
	rACh (mean ± s.e.m)	42.2509 ± 1.9338		rACh (mean ± s.e.m)	37.9252 ± 1.5741		rACh (mean ± s.e.m)	33.1313 ± 1.1013		rACh (mean ± s.e.m)	41.9906 ± 2.066		rACh (mean ± s.e.m)	39.4421 ± 1.7695		rACh (mean ± s.e.m)	35.3169 ± 1.4996		rACh (mean ± s.e.m)	35.4166 ± 0.7529		rACh (mean ± s.e.m)	32.1681 ± 0.4031
	r5-HT (mean ± s.e.m)	33.4208 ± 0.9508		r5-HT (mean ± s.e.m)	31.778 ± 1.1887		r5-HT (mean ± s.e.m)	32.4647 ± 0.883		r5-HT (mean ± s.e.m)	33.2455 ± 1.2069		r5-HT (mean ± s.e.m)	33.7408 ± 1.0819		r5-HT (mean ± s.e.m)	32.3128 ± 1.1407		r5-HT (mean ± s.e.m)	32.273 ± 0.7057		r5-HT (mean ± s.e.m)	30.4246 ± 0.3331
	Kruskal-Wallis test			Kruskal-Wallis test			Kruskal-Wallis test			Kruskal-Wallis test			Kruskal-Wallis test			Kruskal-Wallis test			Kruskal-Wallis test			Kruskal-Wallis test
	Statistic (H-value)	15.9106		Statistic (H-value)	14.7126		Statistic (H-value)	11.7629		Statistic (H-value)	13.879		Statistic (H-value)	14.4044		Statistic (H-value)	15.36		Statistic (H-value)	23.9162		Statistic (H-value)	20.0239
	Degrees of freedom	2		Degrees of freedom	2		Degrees of freedom	2		Degrees of freedom	2		Degrees of freedom	2		Degrees of freedom	2		Degrees of freedom	2		Degrees of freedom	2
	P value	0.0003		P value	0.0006		P value	0.0028		P value	0.001		P value	0.0007		P value	0.0005		P value	0		P value	0
	P value summary	***		P value summary	***		P value summary	**		P value summary	***		P value summary	***		P value summary	***		P value summary	****		P value summary	****
	Significantly different (P < 0.05)?	Yes		Significantly different (P < 0.05)?	Yes		Significantly different (P < 0.05)?	Yes		Significantly different (P < 0.05)?	Yes		Significantly different (P < 0.05)?	Yes		Significantly different (P < 0.05)?	Yes		Significantly different (P < 0.05)?	Yes		Significantly different (P < 0.05)?	Yes
	PVLP			IVLP			VES			GOR			SPS			EPA			FLA
	G7f (mean ± s.e.m)	33.0004 ± 0.4304		G7f (mean ± s.e.m)	31.9051 ± 0.373		G7f (mean ± s.e.m)	36.8888 ± 0.9412		G7f (mean ± s.e.m)	37.6223 ± 1.2608		G7f (mean ± s.e.m)	35.0132 ± 1.1299		G7f (mean ± s.e.m)	34.421 ± 0.6922		G7f (mean ± s.e.m)	32.6876 ± 0.4906
	rACh (mean ± s.e.m)	32.5417 ± 0.3758		rACh (mean ± s.e.m)	30.891 ± 0.4439		rACh (mean ± s.e.m)	33.0417 ± 0.6444		rACh (mean ± s.e.m)	33.6965 ± 0.7027		rACh (mean ± s.e.m)	33.0904 ± 0.4082		rACh (mean ± s.e.m)	32.1978 ± 0.7303		rACh (mean ± s.e.m)	30.8715 ± 0.3842
	r5-HT (mean ± s.e.m)	30.425 ± 0.2969		r5-HT (mean ± s.e.m)	29.7481 ± 0.2594		r5-HT (mean ± s.e.m)	30.6012 ± 0.2991		r5-HT (mean ± s.e.m)	32.6304 ± 1.3439		r5-HT (mean ± s.e.m)	30.8103 ± 0.5248		r5-HT (mean ± s.e.m)	30.9384 ± 1.0744		r5-HT (mean ± s.e.m)	30.3925 ± 0.4861
	Kruskal-Wallis test			Kruskal-Wallis test			Kruskal-Wallis test			Kruskal-Wallis test			Kruskal-Wallis test			Kruskal-Wallis test			Kruskal-Wallis test
	Statistic (H-value)	13.3972		Statistic (H-value)	11.8844		Statistic (H-value)	20.7117		Statistic (H-value)	8.2654		Statistic (H-value)	8.0324		Statistic (H-value)	8.3839		Statistic (H-value)	9.72
	Degrees of freedom	2		Degrees of freedom	2		Degrees of freedom	2		Degrees of freedom	2		Degrees of freedom	2		Degrees of freedom	2		Degrees of freedom	2
	P value	0.0012		P value	0.0026		P value	0		P value	0.016		P value	0.018		P value	0.0151		P value	0.0077
	P value summary	**		P value summary	**		P value summary	****		P value summary	*		P value summary	*		P value summary	*		P value summary	**
	Significantly different (P < 0.05)?	Yes		Significantly different (P < 0.05)?	Yes		Significantly different (P < 0.05)?	Yes		Significantly different (P < 0.05)?	Yes		Significantly different (P < 0.05)?	Yes		Significantly different (P < 0.05)?	Yes		Significantly different (P < 0.05)?	Yes

## Sheet: 3g
	G7f	rACh	r5-HT		G7f vs. rACh
fly1	96.6667	99.4444			Normality	G7f: P = 0.0027, false; rACh: P = 0.0051, false
fly2	96.6667	98.8889			Variance equality	P = 0.9177, true
fly3	91.6667	98.8889			G7f (mean ± s.e.m)	92.1389±1.3314
fly4	88.8889	99.4444			rACh (mean ± s.e.m)	94.8333±1.8795
fly5	97.2222	98.3333
fly6	93.8889	87.2222			U test
fly7	98.3333	97.7778			Statistic (U-value)	61
fly8	92.2222	83.8889			Alternative	Two-sided
fly9	95.5556	96.1111			Effect size (rank-biserial correlation)	-0.39
fly10	90.5556	88.3333			Effect size (common language effect size)	0.305
fly11	92.7778		73.8889		P value	0.09
fly12	73.3333		64.4444		P value (Benjamini/Hochberg multi-comparison correction)	0.09
fly13	87.2222		42.7778		P value summary	ns
fly14	94.4444		81.1111		Significantly different (P < 0.05)?	No
fly15	98.3333		74.4444
fly16	96.1111		67.2222		G7f vs. r5-HT
fly17	88.8889		61.1111		Normality	G7f: P = 0.0027, false; r5-HT: P = 0.2844, true
fly18	93.3333		72.7778		Variance equality	P = 0.0059, false
fly19	93.8889		50		G7f (mean ± s.e.m)	92.1389±1.3314
fly20	82.7778		43.3333		r5-HT (mean ± s.e.m)	63.1111±4.2963
					U test
					Statistic (U-value)	197
					Alternative	Two-sided
					Effect size (rank-biserial correlation)	0.97
					Effect size (common language effect size)	0.985
					P value	<0.0001
					P value (Benjamini/Hochberg multi-comparison correction)	<0.0001
					P value summary	****
					Significantly different (P < 0.05)?	Yes
					rACh vs. r5-HT
					Normality	rACh: P = 0.0051, false; r5-HT: P = 0.2844, true
					Variance equality	P = 0.0421, false
					rACh (mean ± s.e.m)	94.8333±1.8795
					r5-HT (mean ± s.e.m)	63.1111±4.2963
					U test
					Statistic (U-value)	100
					Alternative	Two-sided
					Effect size (rank-biserial correlation)	1
					Effect size (common language effect size)	1
					P value	0.0002
					P value (Benjamini/Hochberg multi-comparison correction)	0.0003
					P value summary	***
					Significantly different (P < 0.05)?	Yes

## Sheet: 3h
Top left
G7f
Frame	0	1	2	3	4	5	6	7	8	9	10	11	12	13	14	15	16	17	18	19	20	21	22	23	24	25	26	27	28	29	30	31	32	33	34	35	36	37	38	39	40	41	42
fly1	0.114374	0.131183	0.228256	0.576979	2.36956	5.44953	5.80765	5.51513	4.59269	3.81537	2.44968	1.36809	0.885318	0.724278	0.608884	0.844289	0.965944	0.836796	0.903757	0.793529	0.750619	0.748342	0.769389	0.74846	0.672023	0.555699	0.422369	0.44909	0.320185	0.180652	0.314206	0.217336	0.189622	0.156508	0.208467	0.156848	0.204169	0.12118	0.191515	0.0697752	0.0983059	0.241116	0.209766
fly2	0.281911	0.26849	0.348055	0.715073	1.92743	4.03628	4.29102	3.87456	3.56483	3.1583	2.59929	1.68383	1.32575	1.0527	0.982844	0.826379	0.844981	0.951333	0.674714	0.624403	0.626257	0.55765	0.529559	0.563099	0.524734	0.486718	0.468886	0.378878	0.435189	0.479415	0.368496	0.329533	0.346079	0.256791	0.247936	0.236134	0.301693	0.257883	0.16452	0.260557	0.151124	0.141284	0.134283
fly3	0.192232	0.236797	0.321878	0.516419	1.57418	4.36314	4.90497	4.93502	4.62388	4.23266	2.71013	1.72472	1.10878	0.852967	0.535561	0.591601	0.575938	0.786718	0.680546	0.76419	0.826037	0.851938	0.827953	0.786238	0.713931	0.642088	0.623258	0.48059	0.45516	0.386883	0.346612	0.261199	0.236864	0.242283	0.1507	0.20334	0.182043	0.153071	0.163833	0.206928	0.153406	0.133793	0.19057
fly4	0.126479	0.202309	0.184929	0.16425	0.530107	1.68291	2.32378	2.40874	2.48028	2.19237	2.02575	1.43731	1.2144	0.885907	0.743545	0.660912	0.504398	0.538722	0.336675	0.30852	0.316893	0.311689	0.230594	0.208094	0.241992	0.197882	0.247265	0.161974	0.184159	0.17696	0.177468	0.132179	0.0857869	0.103468	0.138824	0.0538248	0.137022	0.115464	0.127521	0.0759809	0.176592	0.103399	0.0841415
fly5	0.145696	0.162215	0.144418	0.0947314	1.52006	3.67768	3.35745	2.74605	2.63279	2.42302	2.59571	2.20467	1.84996	1.73163	1.58229	1.39908	1.35962	1.25471	1.00741	1.0132	0.941461	0.829015	0.657359	0.626128	0.572915	0.513736	0.512719	0.404842	0.378318	0.305382	0.326177	0.293466	0.283156	0.180027	0.234333	0.25074	0.203079	0.282962	0.206911	0.20825	0.233511	0.181729	0.256159
fly6	0.239835	0.239373	0.247646	0.371246	1.95045	2.97418	2.90506	2.73967	2.41055	2.00418	1.23083	1.31866	1.10755	1.12555	0.98309	0.936054	0.948711	0.952311	0.772958	0.677342	0.597116	0.62642	0.513994	0.408361	0.415549	0.280286	0.344771	0.242273	0.246428	0.155883	0.187234	0.215726	0.156864	0.147347	0.135496	0.123127	0.14398	0.195212	0.178562	0.266888	0.156293	0.18992	0.213795
fly7	0.208008	0.392254	0.348678	0.258562	1.23481	3.46166	3.35336	3.31172	2.97703	2.86208	2.46906	1.76724	1.46413	1.25012	1.1381	0.919022	0.840378	0.814195	0.675574	0.626848	0.333645	0.436396	0.333944	0.417385	0.329472	0.279459	0.303301	0.369737	0.18034	0.266017	0.178929	0.199102	0.12135	0.194362	0.183444	0.141262	0.217928	0.079796	0.189146	0.19135	0.119051	0.198711	0.185013
fly8	0.19167	0.193701	0.49791	0.567722	2.27239	3.60408	3.57055	3.15942	2.90093	2.50953	1.8987	1.37929	1.28106	1.06841	1.0263	0.762511	0.738425	0.707221	0.505175	0.488831	0.402912	0.296681	0.24031	0.266946	0.205578	0.155735	0.214881	0.261008	0.164991	0.211888	0.216412	0.235193	0.323972	0.242605	0.358194	0.344004	0.358812	0.291653	0.180487	0.162775	0.145805	0.242406	0.440218
fly9	0.400105	0.279682	0.409089	0.490026	2.33333	3.64385	3.58203	3.36226	3.09187	2.87992	2.35355	1.91334	1.81523	1.71599	1.49556	1.47504	1.24497	1.26218	1.17274	1.14517	1.08668	0.974684	0.975115	0.742039	0.651275	0.611885	0.672959	0.622401	0.547833	0.461253	0.467629	0.326915	0.256171	0.352815	0.388014	0.455866	0.372179	0.408387	0.407368	0.37732	0.280576	0.247344	0.288874
fly10	0.300762	0.315432	0.487142	0.544884	1.51806	2.57458	2.54051	2.71482	2.59342	2.35737	2.12865	1.83871	1.56289	1.26523	1.12995	0.99891	0.739331	0.829325	0.637486	0.562279	0.589911	0.465974	0.430478	0.434653	0.440125	0.329282	0.315712	0.374034	0.389091	0.305188	0.309198	0.23289	0.265064	0.255838	0.268173	0.178388	0.18615	0.196372	0.178667	0.227547	0.0957068	0.238109	0.26186
fly11	0.39678	0.472593	0.614901	0.643932	1.42429	2.86622	2.96934	2.94293	2.51874	2.39869	2.17216	1.77848	1.63921	1.47011	1.55311	1.38963	1.27451	1.18028	1.01887	0.821104	0.838987	0.661639	0.634211	0.531628	0.567351	0.532255	0.308238	0.339684	0.316514	0.274994	0.112372	0.158671	0.110674	0.139762	0.129794	0.167459	0.269743	0.276437	0.310289	0.31807	0.252646	0.351397	0.424825
fly12	0.222991	0.252669	0.248939	0.27052	0.944432	2.15925	2.3858	2.34663	2.17033	2.22411	2.39036	1.76931	1.18452	0.951143	0.881198	0.793182	0.710436	0.644143	0.386408	0.347754	0.318546	0.294401	0.338282	0.34896	0.236226	0.263011	0.238022	0.185709	0.182533	0.150393	0.158922	0.161066	0.147666	0.139021	0.154527	0.152413	0.103586	0.0989635	0.105013	0.154323	0.101219	0.192191	0.169542
fly13	0.291999	0.353334	0.39917	0.58479	2.44716	3.80119	3.72501	3.55018	3.2557	3.03422	2.53187	1.92408	1.65249	1.43592	1.23815	1.1883	1.10944	0.970718	0.609561	0.593475	0.603385	0.482995	0.47981	0.406369	0.428126	0.410695	0.448232	0.288468	0.217355	0.249989	0.238522	0.281485	0.222465	0.176969	0.167482	0.118166	0.176139	0.210935	0.196259	0.178783	0.217438	0.350174	0.284406
fly14	0.289455	0.267972	0.435419	0.491009	1.22186	2.40474	2.45698	2.53115	2.32939	2.24872	1.83323	1.48228	1.38524	1.29523	1.17453	1.15421	1.16264	1.07107	1.00493	0.849611	0.781514	0.710027	0.656047	0.665292	0.584688	0.440887	0.526644	0.318098	0.39181	0.335887	0.234776	0.239509	0.226089	0.153739	0.234783	0.0917141	0.119798	0.217385	0.225396	0.307158	0.271737	0.200731	0.214822
fly15	0.227469	0.241914	0.35085	0.530576	1.12689	4.77162	4.49764	3.99012	3.61585	3.32367	2.89398	2.06954	1.66481	1.39853	1.3778	1.29594	1.17976	1.03809	0.900783	0.887426	0.67459	0.480958	0.51433	0.390616	0.294562	0.304446	0.254488	0.290814	0.214522	0.187921	0.246513	0.275797	0.185401	0.156518	0.243922	0.196939	0.238484	0.206463	0.230167	0.200109	0.242408	0.28192	0.323366
fly16	0.146216	0.17601	0.174384	0.348961	1.43823	3.24634	3.8742	3.86979	3.44854	3.20975	1.83078	1.12655	0.800944	0.698067	0.656382	0.739075	0.889131	0.91788	0.683183	0.673857	0.56777	0.532056	0.608764	0.56462	0.443299	0.447947	0.365789	0.26546	0.341114	0.29842	0.142315	0.202395	0.0850843	0.144277	0.190203	0.156731	0.146144	0.154312	0.151657	0.133076	0.175024	0.217372	0.135255
fly17	0.271373	0.1481	0.173358	0.593384	3.12526	3.81946	3.29335	2.84035	2.61402	2.55811	3.15506	2.88227	2.50966	2.13594	2.03792	2.06124	1.85151	1.74043	1.42353	1.34734	1.11212	0.860074	0.804069	0.650339	0.601792	0.549126	0.517627	0.399649	0.312873	0.271795	0.244379	0.219472	0.279368	0.228625	0.251101	0.289037	0.158466	0.132413	0.214513	0.121653	0.281899	0.17552	0.2242
fly18	0.308501	0.196377	0.28887	0.534594	1.70418	4.01849	3.90006	3.53349	3.18391	3.1041	2.81707	2.59888	2.23112	1.96002	1.74106	1.59396	1.2954	1.22767	1.01062	0.87053	0.810886	0.823818	0.719997	0.588877	0.53381	0.446502	0.463248	0.450438	0.276858	0.205399	0.194926	0.147828	0.170428	0.171433	0.1555	0.20201	0.172017	0.22166	0.133327	0.0690699	0.199306	0.173752	0.115262
fly19	0.212795	0.159634	0.115039	0.532739	3.6821	5.0081	4.79258	4.42877	4.0538	3.66688	3.09639	2.38649	1.72637	1.37955	1.23678	1.11122	0.945416	0.753274	0.614961	0.519305	0.43758	0.536421	0.383564	0.485203	0.405439	0.242415	0.371165	0.302872	0.239245	0.269453	0.191353	0.132246	0.132634	0.226978	0.175315	0.241075	0.290814	0.276416	0.241195	0.156771	0.16219	0.186673	0.158466
fly20	0.170197	0.294575	0.364073	0.423139	1.20276	2.07978	2.04014	2.04071	1.86483	1.95612	1.56345	1.16872	1.17452	0.932076	0.788555	0.76273	0.498771	0.560436	0.404892	0.272231	0.160866	0.229334	0.235727	0.154777	0.232937	0.151299	0.11183	0.198563	0.153818	0.13633	0.13819	0.166537	0.124423	0.128736	0.151554	0.131202	0.154493	0.26527	0.21156	0.24266	0.225738	0.192779	0.246179
rACh
Frame	0	1	2	3	4	5	6	7	8	9	10	11	12	13	14	15	16	17	18	19	20	21	22	23	24	25	26	27	28	29	30	31	32	33	34	35	36	37	38	39	40	41	42
fly1	0.0853872	0.131664	0.259012	0.565473	2.26626	4.45859	4.4293	4.20526	3.77721	3.24665	2.33185	1.63042	1.25169	1.03977	0.831296	0.670588	0.715443	0.494647	0.405371	0.425874	0.454627	0.376763	0.41471	0.360695	0.327146	0.307718	0.30929	0.248446	0.219305	0.235227	0.18434	0.185751	0.267885	0.21702	0.199025	0.144628	0.212614	0.0970516	0.196957	0.139078	0.116947	0.112158	0.146858
fly2	0.111491	0.153433	0.110809	0.338363	1.16332	4.12664	4.7401	4.58167	3.81697	3.45225	2.48966	1.47955	1.24596	1.05926	0.993164	0.81987	0.829023	0.83815	0.655844	0.603501	0.572061	0.551571	0.378635	0.394153	0.425411	0.317265	0.349858	0.41694	0.258287	0.203973	0.296625	0.387034	0.240928	0.166065	0.210015	0.176553	0.119725	0.175252	0.221129	0.216469	0.171856	0.134759	0.158266
fly3	0.172121	0.534651	0.916329	1.39192	3.46436	7.19758	7.72239	7.49737	6.93256	6.21809	5.17857	3.67203	2.52627	1.9221	1.58853	1.12331	1.02144	0.83962	0.685009	0.66147	0.575501	0.490264	0.474624	0.441629	0.37103	0.351366	0.409249	0.24805	0.309375	0.319123	0.376954	0.406273	0.341707	0.329761	0.251349	0.299837	0.236098	0.279156	0.259418	0.31175	0.152674	0.340366	0.723775
fly4	0.310665	0.335247	0.186919	0.119033	0.718473	2.4461	3.65006	3.99152	4.03249	3.65567	2.99454	2.22887	1.81136	1.48496	1.32744	1.0132	0.876565	0.863152	0.627226	0.627183	0.559331	0.506019	0.452755	0.411702	0.384923	0.292248	0.284584	0.268507	0.251277	0.249861	0.337133	0.251277	0.295476	0.229905	0.160697	0.222762	0.20839	0.159776	0.227259	0.0987781	0.0647847	0.201045	0.137897
fly5	0.074184	0.129673	0.222356	0.313969	2.25816	3.40835	3.47182	2.78122	2.32949	2.15922	1.79453	1.09793	0.827615	0.513625	0.366446	0.386589	0.188731	0.24109	0.214201	0.168324	0.205311	0.157078	0.186762	0.17822	0.172641	0.202015	0.206366	0.16776	0.205695	0.150608	0.170482	0.084533	0.131371	0.128862	0.121575	0.160827	0.0969335	0.0885555	0.116597	0.0784452	0.153086	0.132583	0.131704
fly6	0.0770518	0.25841	0.345905	0.383324	1.12631	2.85647	3.04711	3.06413	2.75584	2.54979	1.78077	1.24918	1.04017	0.965474	0.718794	0.803806	0.689262	0.57171	0.519979	0.506399	0.421683	0.358506	0.369593	0.313337	0.22975	0.218082	0.151769	0.261186	0.240617	0.19516	0.236628	0.227391	0.199779	0.194024	0.170871	0.189431	0.206346	0.254373	0.181857	0.196136	0.267577	0.177967	0.237264
fly7	0.15334	0.13175	0.243974	0.35185	1.42027	3.1038	3.26174	2.78517	2.58357	2.36839	1.93841	1.05881	0.969974	0.77958	0.720563	0.670798	0.800984	0.62788	0.537993	0.473103	0.458308	0.398255	0.434741	0.389795	0.258035	0.203683	0.168155	0.179545	0.232639	0.195746	0.188777	0.13563	0.195499	0.110508	0.106058	0.191635	0.201252	0.151702	0.192811	0.126687	0.124415	0.18233	0.197453
fly8	0.13839	0.181294	0.30232	0.296691	1.50738	2.60489	2.36364	2.23292	2.21344	2.03716	1.89728	1.21391	0.869817	0.747224	0.597223	0.620128	0.534497	0.430451	0.248405	0.219967	0.303256	0.192261	0.212199	0.169716	0.144242	0.17079	0.215351	0.189061	0.198158	0.156745	0.180003	0.190976	0.150172	0.172721	0.167373	0.135788	0.196958	0.241613	0.178506	0.295506	0.127943	0.167159	0.134701
fly9	0.0727199	0.108909	0.127675	0.415457	2.96724	4.99348	4.68527	4.13365	3.46484	2.83777	2.12274	1.13043	0.774856	0.473852	0.442211	0.436906	0.402907	0.319578	0.216527	0.239391	0.296587	0.207466	0.186446	0.274857	0.114014	0.190424	0.166117	0.216458	0.208455	0.179699	0.0861818	0.170618	0.183987	0.159066	0.146932	0.147748	0.179759	0.131549	0.260848	0.211545	0.205846	0.195538	0.206097
fly10	0.185949	0.274106	0.240863	0.27203	0.806797	1.82429	1.90547	2.16963	2.07713	2.10335	1.69907	1.39418	1.20353	0.826125	0.841801	0.679372	0.683434	0.559572	0.442376	0.42153	0.496787	0.431492	0.4147	0.284012	0.289316	0.237157	0.19715	0.25059	0.227895	0.313739	0.264317	0.249128	0.228334	0.100936	0.292819	0.1429	0.220691	0.161451	0.179375	0.167483	0.169344	0.0874524	0.222551
r5-HT
Frame	0	1	2	3	4	5	6	7	8	9	10	11	12	13	14	15	16	17	18	19	20	21	22	23	24	25	26	27	28	29	30	31	32	33	34	35	36	37	38	39	40	41	42
fly11	0.218755	0.287693	0.435219	0.41248	0.69418	1.57495	1.80909	1.96915	1.88136	2.01684	1.92544	1.91262	1.80162	1.73322	1.67785	1.69355	1.50156	1.39024	1.2131	1.15468	1.00654	0.972978	0.815034	0.755278	0.64441	0.64199	0.654943	0.480646	0.542982	0.420041	0.311687	0.365202	0.263164	0.307615	0.2976	0.217053	0.144718	0.249521	0.186434	0.150319	0.189096	0.223675	0.215753
fly12	0.212186	0.0976538	0.162638	0.182567	0.855804	1.78764	2.03788	2.01375	1.98946	2.11006	2.37645	2.10633	1.72789	1.48477	1.21815	1.04817	0.871018	0.670424	0.710146	0.612855	0.547843	0.492115	0.498446	0.486438	0.335857	0.379031	0.386732	0.29795	0.246641	0.214554	0.216724	0.298518	0.256342	0.276412	0.22594	0.257662	0.329453	0.21563	0.188008	0.2711	0.271949	0.267158	0.272146
fly13	0.122976	0.144191	0.185997	0.135609	0.206233	0.274223	0.510522	0.390691	0.467998	0.527319	0.693281	0.442409	0.470379	0.430493	0.399994	0.369422	0.427971	0.302841	0.27103	0.267325	0.252231	0.234249	0.215085	0.261781	0.189708	0.210874	0.23639	0.214282	0.229063	0.17838	0.138143	0.16039	0.203438	0.184993	0.144028	0.155124	0.145895	0.152575	0.151612	0.167904	0.139558	0.195539	0.157895
fly14	0.0830621	0.142835	0.109216	0.288611	0.437701	1.84633	2.75304	3.13959	3.23279	3.27738	3.04718	2.60553	2.2702	1.92476	1.64034	1.47696	1.33877	1.21192	0.976714	0.848684	0.839326	0.627129	0.600775	0.496895	0.408604	0.365318	0.278696	0.254708	0.275378	0.242348	0.270615	0.279128	0.139397	0.210726	0.129755	0.19536	0.151746	0.172838	0.0548624	0.162956	0.156064	0.149548	0.220512
fly15	0.190206	0.100626	0.179138	0.198295	0.316431	1.71005	2.32993	2.59563	2.6647	2.54203	2.47028	2.36834	2.11071	1.97091	1.9007	1.66152	1.52914	1.40859	1.32479	1.13715	1.13179	0.921954	0.84476	0.748948	0.643524	0.578852	0.513484	0.487558	0.450179	0.402485	0.373507	0.319815	0.257121	0.261448	0.251765	0.230902	0.222124	0.191239	0.212493	0.0641744	0.182976	0.176234	0.153428
fly16	0.123026	0.0601554	0.0854967	0.209324	0.322408	1.18761	2.36627	2.90649	3.39042	3.46283	3.32904	2.75331	2.3016	2.09663	1.70691	1.57433	1.32737	1.18456	1.14068	0.936035	0.847804	0.73774	0.604985	0.547466	0.58257	0.438107	0.38665	0.340787	0.268607	0.30823	0.264529	0.17473	0.214707	0.237959	0.231464	0.147825	0.182682	0.144907	0.195364	0.079608	0.147455	0.114513	0.131483
fly17	0.0728143	0.167227	0.179633	0.130419	0.202097	0.440257	0.344924	0.456683	0.449152	0.372707	0.397062	0.513126	0.414705	0.564575	0.610289	0.645673	0.541768	0.579102	0.435446	0.436572	0.533789	0.312799	0.402694	0.237132	0.32006	0.274779	0.354568	0.234367	0.35979	0.315066	0.296215	0.27702	0.265525	0.191218	0.152623	0.20335	0.157802	0.173932	0.179389	0.156478	0.123639	0.148088	0.11396
fly18	0.143027	0.196714	0.260225	0.400184	0.948199	1.20473	1.17556	1.34638	1.52931	1.60883	1.37245	1.23109	1.30732	1.29796	1.29043	1.23016	1.12008	1.07604	0.915075	0.745756	0.610775	0.533546	0.457624	0.365413	0.333842	0.343829	0.334045	0.279036	0.240935	0.294399	0.261594	0.200819	0.246566	0.194611	0.184604	0.173051	0.17791	0.276863	0.302454	0.242348	0.29996	0.314725	0.316735
fly19	0.107467	0.175412	0.0914918	0.12182	0.256962	0.668527	0.74909	0.787754	0.927548	0.841465	0.916287	0.718329	0.715014	0.664253	0.598641	0.488782	0.450195	0.362597	0.358813	0.328355	0.224859	0.278007	0.223933	0.0860462	0.174516	0.152747	0.239414	0.161572	0.123038	0.152623	0.162221	0.160507	0.121592	0.167772	0.168364	0.208905	0.157536	0.201615	0.211422	0.233705	0.0845611	0.226399	0.226049
fly20	0.0844798	0.141581	0.0533624	0.0945603	0.32609	0.532829	0.566514	0.265145	0.498686	0.426029	0.469884	0.396847	0.433291	0.560152	0.561129	0.527298	0.368056	0.523539	0.314493	0.269176	0.295178	0.170616	0.187613	0.114667	0.187615	0.215855	0.187852	0.238788	0.204023	0.163931	0.129782	0.173495	0.135293	0.194635	0.126059	0.16602	0.182277	0.206766	0.165569	0.14964	0.187473	0.174952	0.181526
Top right
	G7f	rACh	r5-HT		G7f vs. rACh			G7f vs. r5-HT			rACh vs. r5-HT
fly1	5.80765	4.45859			Normality	G7f: P = 0.6525, true; rACh: P = 0.2041, true		Normality	G7f: P = 0.6525, true; r5-HT: P = 0.2377, true		Normality	rACh: P = 0.2041, true; r5-HT: P = 0.2377, true
fly2	4.29102	4.7401			Variance equality	P = 0.2267, true		Variance equality	P = 0.4316, true		Variance equality	P = 0.5980, true
fly3	4.93502	7.72239			G7f (mean ± s.e.m)	3.6427±0.2210		G7f (mean ± s.e.m)	3.6427±0.2210		rACh (mean ± s.e.m)	4.0519±0.5008
fly4	2.48028	4.03249			rACh (mean ± s.e.m)	4.0519±0.5008		r5-HT (mean ± s.e.m)	1.8240±0.3487		r5-HT (mean ± s.e.m)	1.8240±0.3487
fly5	3.67768	3.47182
fly6	2.97418	3.06413			t test			t test			t test
fly7	3.46166	3.26174			Statistic (T-value)	-0.8718		Statistic (T-value)	4.5743		Statistic (T-value)	3.6508
fly8	3.60408	2.60489			Alternative	Two-sided		Alternative	Two-sided		Alternative	Two-sided
fly9	3.64385	4.99348			Degrees of freedom	28		Degrees of freedom	28		Degrees of freedom	18
fly10	2.71482	2.16963			Effect size (Cohen's d)	0.3376		Effect size (Cohen's d)	1.7716		Effect size (Cohen's d)	1.6327
fly11	2.96934		2.01684		Effect size (Hedges' g)	0.3285		Effect size (Hedges' g)	1.7237		Effect size (Hedges' g)	1.5637
fly12	2.39036		2.37645		P value	0.3907		P value	0.0001		P value	0.0018
fly13	3.80119		0.693281		P value summary	ns		P value summary	***		P value summary	**
fly14	2.53115		3.27738		Significantly different (P < 0.05)?	No		Significantly different (P < 0.05)?	Yes		Significantly different (P < 0.05)?	Yes
fly15	4.77162		2.6647
fly16	3.8742		3.46283
fly17	3.81946		0.645673		U test			U test			U test
fly18	4.01849		1.60883		Statistic (U-value)	88		Statistic (U-value)	180		Statistic (U-value)	89
fly19	5.0081		0.927548		Alternative	Two-sided		Alternative	Two-sided		Alternative	Two-sided
fly20	2.07978		0.566514		Effect size (rank-biserial correlation)	-0.12		Effect size (rank-biserial correlation)	0.8		Effect size (rank-biserial correlation)	0.78
					Effect size (common language effect size)	0.44		Effect size (common language effect size)	0.9		Effect size (common language effect size)	0.89
					P value	0.6129		P value	0.0005		P value	0.0036
					P value (Benjamini/Hochberg multi-comparison correction)	0.6129		P value (Benjamini/Hochberg multi-comparison correction)	0.0015		P value (Benjamini/Hochberg multi-comparison correction)	0.0054
					P value summary	ns		P value summary	**		P value summary	**
					Significantly different (P < 0.05)?	No		Significantly different (P < 0.05)?	Yes		Significantly different (P < 0.05)?	Yes
Bottom left
	G7f	rACh	r5-HT		G7f vs. rACh			G7f vs. r5-HT			rACh vs. r5-HT
fly1	7.8	9.53333			Normality	G7f: P = 0.2589, true; rACh: P = 0.7090, true		Normality	G7f: P = 0.2589, true; r5-HT: P = 0.0769, true		Normality	rACh: P = 0.7090, true; r5-HT: P = 0.0769, true
fly2	10.4	10.4			Variance equality	P = 0.1860, true		Variance equality	P = 0.1030, true		Variance equality	P = 0.0547, true
fly3	8.66667	10.4			G7f (mean ± s.e.m)	13.6933±0.7429		G7f (mean ± s.e.m)	13.6933±0.7429		rACh (mean ± s.e.m)	11.0067±0.6203
fly4	13	13			rACh (mean ± s.e.m)	11.0067±0.6203		r5-HT (mean ± s.e.m)	22.1±1.9942		r5-HT (mean ± s.e.m)	22.1±1.9942
fly5	16.4667	8.66667
fly6	16.4667	12.1333			t test			t test			t test
fly7	13	12.1333			Statistic (T-value)	2.3483		Statistic (T-value)	-4.8209		Statistic (T-value)	-5.3119
fly8	12.1333	12.1333			Alternative	Two-sided		Alternative	Two-sided		Alternative	Two-sided
fly9	18.2	7.8			Degrees of freedom	28		Degrees of freedom	28		Degrees of freedom	18
fly10	15.6	13.8667			Effect size (Cohen's d)	0.9095		Effect size (Cohen's d)	1.8671		Effect size (Cohen's d)	2.3755
fly11	17.3333		23.4		Effect size (Hedges' g)	0.8849		Effect size (Hedges' g)	1.8166		Effect size (Hedges' g)	2.2751
fly12	13		18.2		P value	0.0262		P value	<0.0001		P value	<0.0001
fly13	13		23.4		P value summary	*		P value summary	****		P value summary	****
fly14	19.0667		15.6		Significantly different (P < 0.05)?	Yes		Significantly different (P < 0.05)?	Yes		Significantly different (P < 0.05)?	Yes
fly15	13		19.9333
fly16	8.66667		16.4667
fly17	17.3333		32.0667		U test			U test			U test
fly18	16.4667		20.8		Statistic (U-value)	150		Statistic (U-value)	17.5		Statistic (U-value)	0
fly19	11.2667		17.3333		Alternative	Two-sided		Alternative	Two-sided		Alternative	Two-sided
fly20	13		33.8		Effect size (rank-biserial correlation)	0.5		Effect size (rank-biserial correlation)	-0.825		Effect size (rank-biserial correlation)	-1
					Effect size (common language effect size)	0.75		Effect size (common language effect size)	0.0875		Effect size (common language effect size)	0
					P value	0.028		P value	0.0003		P value	0.0002
					P value (Benjamini/Hochberg multi-comparison correction)	0.028		P value (Benjamini/Hochberg multi-comparison correction)	0.00045		P value (Benjamini/Hochberg multi-comparison correction)	0.00045
					P value summary	*		P value summary	***		P value summary	***
					Significantly different (P < 0.05)?	Yes		Significantly different (P < 0.05)?	Yes		Significantly different (P < 0.05)?	Yes
Bottom right
	G7f	rACh	r5-HT		G7f vs. rACh			G7f vs. r5-HT			rACh vs. r5-HT
fly1	29.4667	23.4			Normality	G7f: P = 0.9113, true; rACh: P = 0.1900, true		Normality	G7f: P = 0.9113, true; r5-HT: P = 0.3813, true		Normality	rACh: P = 0.1900, true; r5-HT: P = 0.3813, true
fly2	30.3333	22.5333			Variance equality	P = 0.7044, true		Variance equality	P = 0.1283, true		Variance equality	P = 0.3802, true
fly3	26.8667	20.8			G7f (mean ± s.e.m)	24.4833±0.9217		G7f (mean ± s.e.m)	24.4833±0.9217		rACh (mean ± s.e.m)	20.9733±1.5221
fly4	25.1333	26.8667			rACh (mean ± s.e.m)	20.9733±1.5221		r5-HT (mean ± s.e.m)	24.0933±1.8489		r5-HT (mean ± s.e.m)	24.0933±1.8489
fly5	26	24.2667
fly6	20.8	19.9333			t test			t test			t test
fly7	21.6667	19.9333			Statistic (T-value)	2.0805		Statistic (T-value)	0.2122		Statistic (T-value)	-1.3028
fly8	19.0667	13			Alternative	Two-sided		Alternative	Two-sided		Alternative	Two-sided
fly9	24.2667	13			Degrees of freedom	28		Degrees of freedom	28		Degrees of freedom	18
fly10	27.7333	26			Effect size (Cohen's d)	0.8058		Effect size (Cohen's d)	0.0822		Effect size (Cohen's d)	0.5826
fly11	19.9333		28.6		Effect size (Hedges' g)	0.784		Effect size (Hedges' g)	0.08		Effect size (Hedges' g)	0.558
fly12	26		21.6667		P value	0.0467		P value	0.8335		P value	0.2091
fly13	26		23.4		P value summary	*		P value summary	ns		P value summary	ns
fly14	23.4		30.3333		Significantly different (P < 0.05)?	Yes		Significantly different (P < 0.05)?	No		Significantly different (P < 0.05)?	No
fly15	21.6667		31.2
fly16	23.4		27.7333
fly17	28.6		26.8667		U test			U test			U test
fly18	31.2		20.8		Statistic (U-value)	141.5		Statistic (U-value)	98		Statistic (U-value)	30.5
fly19	23.4		14.7333		Alternative	Two-sided		Alternative	Two-sided		Alternative	Two-sided
fly20	14.7333		15.6		Effect size (rank-biserial correlation)	0.415		Effect size (rank-biserial correlation)	-0.02		Effect size (rank-biserial correlation)	-0.39
					Effect size (common language effect size)	0.7075		Effect size (common language effect size)	0.49		Effect size (common language effect size)	0.305
					P value	0.0704		P value	0.9472		P value	0.1502
					P value (Benjamini/Hochberg multi-comparison correction)	0.2112		P value (Benjamini/Hochberg multi-comparison correction)	0.9472		P value (Benjamini/Hochberg multi-comparison correction)	0.2253
					P value summary	ns		P value summary	ns		P value summary	ns
					Significantly different (P < 0.05)?	No		Significantly different (P < 0.05)?	No		Significantly different (P < 0.05)?	No

## Sheet: 3i
Top left
G7f
Frame	0	1	2	3	4	5	6	7	8	9	10	11	12	13	14	15	16	17	18	19	20	21	22	23	24	25	26	27	28	29	30	31	32	33	34	35	36	37	38	39	40	41	42
fly1	0.202731	0.135759	0.344145	0.647549	1.9983	6.30675	6.95615	6.58481	5.73643	4.98011	3.42625	2.32484	1.55537	1.15673	0.663769	0.19874	0.338279	0.516422	0.437282	0.545468	0.382025	0.343253	0.497044	0.357892	0.449452	0.41514	0.448085	0.399608	0.440031	0.233172	0.447303	0.289282	0.316557	0.229162	0.360571	0.291661	0.345267	0.183191	0.333505	0.107966	0.128503	0.418433	0.299522
fly2	0.447641	0.393722	0.62668	1.17413	2.37818	5.48059	6.29714	5.90933	5.36013	4.7371	4.0107	2.65599	2.01973	1.55586	1.36818	1.21828	1.06742	1.29117	0.824795	0.774954	0.716355	0.632799	0.563326	0.58613	0.537535	0.471878	0.413832	0.330822	0.460443	0.288733	0.279903	0.305321	0.195001	0.197905	0.199311	0.172545	0.174689	0.142453	0.144179	0.333612	0.253986	0.177457	0.231266
fly3	0.326305	0.345939	0.571512	0.824801	1.91943	5.35058	5.52412	5.37663	5.01425	4.51764	3.27741	2.29494	1.62296	1.44137	0.945214	0.925245	0.593341	0.85733	0.567477	0.61053	0.530811	0.522407	0.621032	0.462835	0.621091	0.552242	0.384761	0.3899	0.447545	0.270453	0.227812	0.067655	0.270781	0.213366	0.197921	0.229918	0.172929	0.22072	0.167658	0.349721	0.230003	0.243013	0.346572
fly4	0.225529	0.308466	0.318142	0.285881	0.772629	3.02546	3.94986	3.49717	3.47513	3.1117	3.04426	2.25969	1.90474	1.47732	1.27222	1.16682	0.731773	0.872268	0.504648	0.396563	0.414999	0.358577	0.231347	0.275457	0.324013	0.227092	0.299975	0.172789	0.262165	0.280871	0.189763	0.219948	0.13089	0.084803	0.217076	0.079366	0.209311	0.193719	0.197224	0.083298	0.235983	0.173882	0.116485
fly5	0.258617	0.177811	0.122253	0.140044	1.74567	4.92115	4.98058	4.31434	4.26097	3.72484	3.6089	2.95301	2.19842	1.85529	1.50982	1.00495	0.884819	0.917782	0.746824	0.587693	0.733	0.734747	0.510118	0.729441	0.474999	0.42133	0.577267	0.445827	0.472037	0.363805	0.53629	0.391299	0.410568	0.288539	0.361593	0.428289	0.360267	0.359158	0.320202	0.355708	0.423033	0.299236	0.452009
fly6	0.414802	0.416179	0.423191	0.432831	1.27917	3.79197	3.77791	3.41721	2.96692	2.54393	1.57983	1.58763	1.17127	1.11926	1.07656	0.982868	0.937707	0.87948	0.724196	0.580341	0.623089	0.687432	0.642337	0.337858	0.474982	0.331918	0.298036	0.289984	0.274001	0.225548	0.288012	0.264761	0.177764	0.261618	0.117586	0.185463	0.231903	0.336937	0.319561	0.468678	0.276426	0.26005	0.356629
fly7	0.351312	0.638465	0.582898	0.448336	2.10149	5.50992	5.11011	5.05911	4.48305	4.31808	3.7027	2.35672	1.97213	1.65646	1.60847	1.42148	1.34845	1.27135	1.02657	1.00405	0.571274	0.685726	0.507148	0.677934	0.558693	0.488572	0.527779	0.672817	0.35003	0.436055	0.277063	0.279179	0.202	0.295643	0.250728	0.174256	0.286447	0.120822	0.317407	0.309185	0.218753	0.321927	0.265347
fly8	0.33147	0.258473	0.621275	0.574968	1.36177	3.08213	3.51351	3.02396	2.93267	2.60207	2.06656	1.55568	1.40253	1.20302	1.30055	0.976803	0.723017	0.812389	0.461115	0.468857	0.274152	0.35318	0.33093	0.279223	0.297255	0.204936	0.264517	0.214019	0.16579	0.19061	0.259906	0.253544	0.399653	0.251264	0.295784	0.422804	0.383377	0.34262	0.270226	0.275519	0.197492	0.379729	0.452856
fly9	0.681648	0.47456	0.702194	0.814703	2.61359	5.33594	5.47021	5.10979	4.57741	4.23797	3.38017	2.52382	2.18887	1.78997	1.34272	1.12308	0.884248	0.724993	0.586343	0.473902	0.456771	0.423331	0.302733	0.223657	0.119985	0.175898	0.325879	0.451795	0.344874	0.331829	0.501446	0.333954	0.244496	0.408954	0.393741	0.650012	0.511955	0.647669	0.644621	0.554498	0.494838	0.455183	0.513209
fly10	0.502871	0.537934	0.733992	0.869725	1.94061	3.86156	4.22886	4.39911	4.26899	3.85996	3.18709	2.7498	2.29839	1.84678	1.70053	1.46602	1.05161	1.21488	0.962543	0.899782	0.963249	0.779618	0.717067	0.671216	0.734257	0.60771	0.507693	0.580073	0.660623	0.513854	0.529606	0.427999	0.479262	0.451976	0.446469	0.272278	0.306017	0.330062	0.311462	0.3692	0.16334	0.415646	0.400735
fly11	0.693322	0.891532	1.12485	0.998196	1.56832	3.21531	4.00711	3.97611	3.54772	3.79667	3.44761	3.03495	2.91694	2.49702	2.60449	2.34564	2.03093	1.86689	1.50787	1.0941	1.1745	0.92918	0.816701	0.758034	0.763968	0.796769	0.454525	0.300922	0.399318	0.380816	0.202162	0.269485	0.164038	0.199465	0.145255	0.3084	0.487255	0.470616	0.542645	0.548965	0.435748	0.593818	0.647992
fly12	0.379571	0.375418	0.331263	0.346476	1.04943	2.80595	3.00644	2.98784	2.47662	2.41763	2.54111	2.24586	1.9219	1.80568	1.60652	1.37472	1.0896	0.943215	0.58468	0.469736	0.457208	0.388694	0.483009	0.342116	0.212143	0.071399	0.195929	0.17327	0.276	0.111863	0.050818	0.139034	0.103353	0.06293	0.16905	0.199512	0.152306	0.177765	0.163133	0.235666	0.170099	0.306554	0.239785
fly13	0.479276	0.558887	0.511284	0.784879	1.36694	2.92539	3.32052	3.26382	3.08811	3.00643	2.96697	2.38493	2.26732	1.94489	1.79329	1.6048	1.66018	1.24724	0.851346	0.827611	0.837196	0.573611	0.695177	0.575681	0.662591	0.610693	0.639946	0.520196	0.376065	0.347309	0.421901	0.425214	0.333051	0.1968	0.224703	0.211901	0.151738	0.33367	0.323155	0.298633	0.278851	0.559421	0.352992
fly14	0.516394	0.453907	0.739192	0.772576	1.50262	4.06667	4.26079	4.31561	3.87732	3.66595	2.69636	2.11321	1.76846	1.6604	1.43558	1.47882	1.49731	1.22648	1.08501	0.94531	0.744159	0.582162	0.770023	0.701434	0.682353	0.562357	0.408893	0.260096	0.353896	0.194136	0.111306	0.254712	0.308204	0.205912	0.356825	0.115016	0.159606	0.3845	0.407639	0.555229	0.410378	0.369274	0.37215
fly15	0.407425	0.393685	0.585632	0.716209	1.3211	4.24597	4.97617	5.04414	4.96751	4.63958	4.13979	2.95716	2.35566	1.95662	1.58969	1.35749	1.0592	0.825843	0.793646	0.74681	0.652479	0.378495	0.54784	0.451344	0.344748	0.423362	0.4081	0.441496	0.314112	0.29266	0.396836	0.388165	0.267605	0.244405	0.422812	0.355796	0.418779	0.374315	0.399874	0.346314	0.430472	0.462386	0.54333
fly16	0.251722	0.329782	0.262679	0.266062	1.52039	4.31038	4.79855	4.37287	4.05298	3.69619	2.35862	1.56579	0.935192	0.807531	0.661884	0.625534	0.208513	0.481473	0.258055	0.183246	0.325572	0.203229	0.192067	0.194016	0.305008	0.240796	0.300029	0.301691	0.377808	0.186876	0.189336	0.323178	0.124833	0.221169	0.311603	0.223648	0.160562	0.164578	0.235114	0.233726	0.305284	0.351115	0.204604
fly17	0.465588	0.174897	0.199855	0.419775	1.43724	3.54698	3.70834	3.26397	3.03821	3.022	2.54539	2.57605	2.17927	2.16149	2.10921	1.87586	1.88318	1.7615	1.16763	1.10725	1.05596	0.814349	0.694859	0.633233	0.688878	0.518397	0.244032	0.496893	0.333676	0.274903	0.171052	0.29142	0.354681	0.340109	0.330841	0.39957	0.146493	0.178205	0.202501	0.130783	0.46134	0.229381	0.248024
fly18	0.534829	0.345146	0.395565	0.692018	2.34894	5.95926	5.75909	5.08662	4.57798	4.54192	4.2022	3.92625	3.35842	2.9506	2.57333	2.33592	1.89888	1.78241	1.33276	1.19204	1.02923	1.06513	0.952254	0.739235	0.773058	0.679397	0.689308	0.675586	0.464566	0.301465	0.246601	0.259431	0.269978	0.253446	0.154849	0.337364	0.266007	0.252299	0.189871	0.116462	0.343694	0.283021	0.212043
fly19	0.366466	0.252314	0.192402	0.467236	1.55089	3.69924	4.3458	4.32321	3.7488	3.59253	3.29909	2.64266	1.86275	1.6939	1.53481	1.35045	1.20435	1.06428	0.69703	0.679289	0.510788	0.706804	0.485966	0.544717	0.456101	0.276771	0.482428	0.365566	0.367006	0.345629	0.232143	0.215628	0.180386	0.274473	0.277329	0.105617	0.365357	0.323967	0.371122	0.275055	0.172535	0.184842	0.115784
fly20	0.289941	0.501681	0.501755	0.586336	1.01252	2.57924	2.5924	2.67159	2.58112	2.84289	2.2079	1.76174	1.68747	1.38097	1.26157	1.27807	0.83838	0.772051	0.553506	0.451635	0.239774	0.298331	0.328043	0.205365	0.336677	0.241255	0.135428	0.339689	0.26934	0.235399	0.217105	0.27851	0.185203	0.183538	0.260546	0.124746	0.260868	0.386385	0.355739	0.41969	0.382054	0.337552	0.342734
rACh
Frame	0	1	2	3	4	5	6	7	8	9	10	11	12	13	14	15	16	17	18	19	20	21	22	23	24	25	26	27	28	29	30	31	32	33	34	35	36	37	38	39	40	41	42
fly1	0.149516	0.205432	0.253203	0.678238	1.92827	5.07388	5.47958	5.3982	4.88883	4.07834	3.00411	2.18044	1.71051	1.45651	0.829029	0.787875	0.806982	0.597011	0.450675	0.518321	0.534775	0.455129	0.461643	0.38604	0.464595	0.326587	0.41021	0.277111	0.155721	0.34886	0.202272	0.295951	0.175899	0.322074	0.176139	0.21621	0.256878	0.169599	0.278809	0.21075	0.175941	0.195252	0.172584
fly2	0.191208	0.244144	0.201447	0.548697	1.57788	5.85632	6.50953	6.34075	5.30307	4.82404	3.39896	2.15924	1.8264	1.47193	1.47588	1.1657	1.12143	1.18764	0.91267	0.8874	0.849673	0.790585	0.583379	0.558476	0.624028	0.455655	0.540407	0.610087	0.354893	0.301795	0.490599	0.53044	0.367955	0.309418	0.343877	0.23766	0.163678	0.307741	0.374951	0.341486	0.304806	0.217615	0.275674
fly3	0.30738	0.650626	0.843005	1.21344	2.58529	7.08332	8.16117	7.87154	7.08214	6.3993	4.97293	3.47824	2.26337	1.67784	1.55909	1.28511	1.30926	1.10029	0.75173	0.83102	0.703943	0.573005	0.497838	0.516665	0.452309	0.454011	0.556913	0.408534	0.431589	0.511387	0.507901	0.61866	0.445435	0.405302	0.398722	0.429288	0.259482	0.329794	0.370105	0.452739	0.241838	0.074336	0.096341
fly4	0.538172	0.518083	0.234908	0.213494	0.461952	3.90782	6.21645	6.85007	6.88109	6.20045	5.0783	3.82265	3.09332	2.47985	2.13082	1.63415	1.32589	1.38345	0.985188	0.991483	0.89978	0.802567	0.727221	0.66857	0.55334	0.486365	0.439381	0.442219	0.3994	0.401293	0.555513	0.431092	0.526203	0.383706	0.293888	0.383016	0.313767	0.282968	0.352146	0.178163	0.114994	0.355766	0.216433
fly5	0.126764	0.194061	0.261698	0.272948	1.30653	4.94656	5.32758	4.44359	3.83699	3.39643	2.93292	1.97869	1.58262	0.959332	0.568141	0.517655	0.346647	0.300044	0.313572	0.279731	0.312137	0.272609	0.328671	0.323096	0.24475	0.267292	0.322591	0.28131	0.331251	0.275782	0.265819	0.124986	0.227596	0.197946	0.180233	0.202483	0.154298	0.16089	0.15204	0.096705	0.179622	0.115002	0.182571
fly6	0.141829	0.440385	0.460296	0.430551	1.03043	3.03232	3.36712	3.34382	3.06461	3.09072	2.44127	1.73743	1.50789	1.33661	1.05245	1.03643	0.812459	0.697649	0.483805	0.760783	0.509612	0.495731	0.524525	0.431634	0.287158	0.295205	0.150934	0.452199	0.414959	0.341157	0.343248	0.361199	0.363679	0.249851	0.24681	0.287245	0.337939	0.439189	0.243876	0.357327	0.414261	0.297168	0.404263
fly7	0.264866	0.162311	0.294698	0.541674	2.07778	4.94324	5.03252	4.42408	4.10253	3.67678	3.03553	1.56642	1.48826	1.15255	0.933145	1.00873	1.19644	0.961111	0.820072	0.666763	0.71536	0.628061	0.64226	0.627592	0.322074	0.298869	0.304986	0.27081	0.423485	0.333801	0.323766	0.170894	0.327296	0.192298	0.179728	0.337935	0.286884	0.103288	0.241319	0.229265	0.191732	0.271208	0.369241
fly8	0.245955	0.276572	0.419011	0.416383	0.777738	2.54658	2.73712	2.67294	2.36551	2.37561	2.34577	1.60243	1.01051	0.971285	0.701128	0.672766	0.556274	0.51873	0.305186	0.343296	0.520623	0.265278	0.265506	0.177324	0.17268	0.197843	0.349459	0.311357	0.300332	0.208193	0.262033	0.241536	0.151741	0.238935	0.165144	0.113492	0.277821	0.371935	0.207653	0.447317	0.164058	0.290006	0.113124
fly9	0.122257	0.109571	0.217445	0.307361	1.71855	4.08683	4.03993	3.85012	3.34434	2.77302	2.20839	1.10409	1.14246	0.654197	0.660939	0.453742	0.39011	0.452381	0.116801	0.223855	0.2684	0.318094	0.166126	0.277563	0.160138	0.338011	0.210036	0.301447	0.192814	0.235831	0.154182	0.28256	0.20629	0.246199	0.198586	0.187346	0.259643	0.18317	0.406008	0.281967	0.337258	0.294234	0.312092
fly10	0.333761	0.436232	0.314925	0.404607	1.12969	2.93573	3.00061	3.21616	2.96687	2.98089	2.23501	1.7752	1.65305	1.15591	1.23973	1.01635	1.02916	0.803241	0.709285	0.70705	0.801681	0.711987	0.653255	0.477814	0.506346	0.364889	0.318796	0.424624	0.403591	0.461287	0.477484	0.386976	0.36471	0.176526	0.445834	0.172059	0.383993	0.241318	0.222205	0.238159	0.300872	0.110462	0.246365
r5-HT
Frame	0	1	2	3	4	5	6	7	8	9	10	11	12	13	14	15	16	17	18	19	20	21	22	23	24	25	26	27	28	29	30	31	32	33	34	35	36	37	38	39	40	41	42
fly11	0.385352	0.492339	0.726626	0.592497	1.06465	2.19122	2.29391	2.60881	2.42001	2.74065	2.59323	2.51378	2.48773	2.28517	2.183	2.32616	1.93739	1.89789	1.57479	1.56106	1.2824	1.23649	0.942164	0.970627	0.759344	0.790278	0.814156	0.680978	0.670813	0.495732	0.305568	0.464837	0.250195	0.537143	0.429246	0.343511	0.259998	0.410773	0.31444	0.234115	0.301051	0.325467	0.352167
fly12	0.387942	0.188029	0.274354	0.193788	0.748899	1.84317	2.3636	2.28059	2.31683	2.67316	2.84798	2.85016	2.21492	2.03686	1.77922	1.58045	1.3528	1.17345	1.14449	0.945281	0.904873	0.757034	0.760137	0.74314	0.650229	0.658443	0.573181	0.507714	0.4503	0.384771	0.394593	0.575894	0.387061	0.485334	0.360569	0.448914	0.483279	0.365231	0.30502	0.438737	0.440568	0.414463	0.426775
fly13	0.223026	0.246258	0.320875	0.209809	0.265032	0.288824	0.676057	0.270803	0.392749	0.601692	0.570455	0.568539	0.581369	0.525498	0.422115	0.386214	0.486805	0.446061	0.390711	0.302652	0.383448	0.382127	0.312884	0.30772	0.217785	0.339079	0.285286	0.275635	0.335968	0.301197	0.205836	0.166933	0.264099	0.279257	0.247953	0.262036	0.251307	0.253235	0.245811	0.169271	0.15053	0.197637	0.132107
fly14	0.143746	0.088334	0.118179	0.224782	0.4188	1.25934	1.96687	2.1888	2.17171	2.22808	2.26678	2.12959	2.08797	1.79182	1.56262	1.67669	1.44144	1.32434	1.07604	0.826646	0.915708	0.669027	0.767289	0.590741	0.524966	0.48995	0.353979	0.31755	0.325646	0.308976	0.262799	0.251442	0.110599	0.226875	0.116141	0.174865	0.196996	0.066848	0.082432	0.245809	0.124878	0.125918	0.26641
fly15	0.332196	0.16762	0.28288	0.265711	0.217003	0.819606	1.6042	2.11897	2.10373	2.53507	2.40116	2.35277	2.18927	2.10143	1.95819	1.84608	1.50809	1.59855	1.17441	1.13183	1.0131	0.903327	0.800014	0.888174	0.612541	0.683447	0.653899	0.423036	0.524531	0.448356	0.358541	0.414623	0.306674	0.360574	0.325264	0.294516	0.316728	0.287411	0.289375	0.081787	0.287651	0.314171	0.255628
fly16	0.214107	0.077289	0.12802	0.235339	0.368675	0.789637	1.06339	1.66105	1.78948	1.99904	2.08787	1.69667	1.87695	1.52636	1.33398	1.36111	0.999805	1.11328	0.75292	0.719237	0.431675	0.628255	0.509818	0.549613	0.517397	0.526439	0.272014	0.37835	0.25874	0.318251	0.363993	0.180456	0.23259	0.348547	0.328479	0.255226	0.222116	0.193719	0.337755	0.094653	0.228674	0.18859	0.232877
fly17	0.120903	0.295699	0.262844	0.139751	0.325569	0.626623	0.602923	0.742064	0.731222	0.581217	0.640521	0.733432	0.611995	0.847904	0.983712	0.972209	0.76502	0.857016	0.606643	0.574541	0.669309	0.453358	0.512906	0.292897	0.480357	0.423206	0.380046	0.330785	0.415389	0.431993	0.426779	0.423272	0.334535	0.30435	0.123782	0.286532	0.262517	0.18093	0.126581	0.212895	0.179756	0.190623	0.183878
fly18	0.269312	0.330125	0.435343	0.518386	1.10544	1.76291	1.79109	1.90016	1.84655	1.8044	1.90187	1.85915	1.99864	1.80471	1.64194	1.50169	1.24963	1.3254	0.921719	0.78916	0.701872	0.58026	0.596421	0.475353	0.357244	0.308705	0.205451	0.149429	0.126348	0.191367	0.063406	0.078002	0.220541	0.200403	0.175248	0.259505	0.264118	0.361383	0.466444	0.421231	0.507762	0.538035	0.575095
fly19	0.187151	0.238201	0.143989	0.199104	0.282062	0.641581	0.689902	0.51987	0.684328	0.664991	0.628886	0.4341	0.45944	0.464859	0.410236	0.351648	0.345451	0.276436	0.318588	0.305621	0.164484	0.227302	0.169218	0.105899	0.209748	0.151016	0.273855	0.186494	0.128524	0.102401	0.15613	0.198321	0.178014	0.283714	0.285992	0.277329	0.166749	0.128576	0.232598	0.202896	0.136248	0.226793	0.18126
fly20	0.148365	0.226326	0.088539	0.161861	0.485058	0.626226	0.647742	0.366525	0.724814	0.597157	0.808461	0.54613	0.608136	0.736895	0.839917	0.805013	0.616364	0.797415	0.427828	0.467071	0.497941	0.299533	0.277724	0.206659	0.339105	0.375521	0.300379	0.379936	0.296214	0.240644	0.182874	0.322994	0.182098	0.274239	0.196974	0.195631	0.281416	0.355171	0.272822	0.238869	0.327279	0.3002	0.280502
Top right
	G7f	rACh	r5-HT		G7f vs. rACh			G7f vs. r5-HT			rACh vs. r5-HT
fly1	6.95615	5.47958			Normality	G7f: P = 0.8296, true; rACh: P = 0.7848, true		Normality	G7f: P = 0.8296, true; r5-HT: P = 0.0812, true		Normality	rACh: P = 0.7848, true; r5-HT: P = 0.0812, true
fly2	6.29714	6.50953			Variance equality	P = 0.1196, true		Variance equality	P = 0.4666, true		Variance equality	P = 0.0742, true
fly3	5.52412	8.16117			G7f (mean ± s.e.m)	4.5871±0.2510		G7f (mean ± s.e.m)	4.5871±0.2510		rACh (mean ± s.e.m)	5.0799±0.5567
fly4	3.94986	6.88109			rACh (mean ± s.e.m)	5.0799±0.5567		r5-HT (mean ± s.e.m)	1.7669±0.2777		r5-HT (mean ± s.e.m)	1.7669±0.2777
fly5	4.98058	5.32758
fly6	3.79197	3.36712			t test			t test			t test
fly7	5.50992	5.03252			Statistic (T-value)	-0.9352		Statistic (T-value)	6.9327		Statistic (T-value)	5.3257
fly8	3.51351	2.73712			Alternative	Two-sided		Alternative	Two-sided		Alternative	Two-sided
fly9	5.47021	4.08683			Degrees of freedom	28		Degrees of freedom	28		Degrees of freedom	18
fly10	4.39911	3.21616			Effect size (Cohen's d)	0.3622		Effect size (Cohen's d)	2.685		Effect size (Cohen's d)	2.3817
fly11	4.00711		2.74065		Effect size (Hedges' g)	0.3524		Effect size (Hedges' g)	2.6124		Effect size (Hedges' g)	2.2811
fly12	3.00644		2.85016		P value	0.3577		P value	<0.0001		P value	<0.0001
fly13	3.32052		0.676057		P value summary	ns		P value summary	****		P value summary	****
fly14	4.31561		2.26678		Significantly different (P < 0.05)?	No		Significantly different (P < 0.05)?	Yes		Significantly different (P < 0.05)?	Yes
fly15	5.04414		2.53507
fly16	4.79855		2.08787
fly17	3.70834		0.983712		U test			U test			U test
fly18	5.95926		1.99864		Statistic (U-value)	87		Statistic (U-value)	199		Statistic (U-value)	98
fly19	4.3458		0.689902		Alternative	Two-sided		Alternative	Two-sided		Alternative	Two-sided
fly20	2.84289		0.839917		Effect size (rank-biserial correlation)	-0.13		Effect size (rank-biserial correlation)	0.99		Effect size (rank-biserial correlation)	0.96
					Effect size (common language effect size)	0.435		Effect size (common language effect size)	0.995		Effect size (common language effect size)	0.98
					P value	0.5824		P value	<0.0001		P value	0.0003
					P value (Benjamini/Hochberg multi-comparison correction)	0.5824		P value (Benjamini/Hochberg multi-comparison correction)	<0.0001		P value (Benjamini/Hochberg multi-comparison correction)	0.00045
					P value summary	ns		P value summary	****		P value summary	***
					Significantly different (P < 0.05)?	No		Significantly different (P < 0.05)?	Yes		Significantly different (P < 0.05)?	Yes
Bottom left
	G7f	rACh	r5-HT		G7f vs. rACh			G7f vs. r5-HT			rACh vs. r5-HT
fly1	8.66667	9.53333			Normality	G7f: P = 0.7708, true; rACh: P = 0.0262, false		Normality	G7f: P = 0.7708, true; r5-HT: P = 0.0204, false		Normality	rACh: P = 0.0262, false; r5-HT: P = 0.0204, false
fly2	10.4	10.4			Variance equality	P = 0.9031, true		Variance equality	P = 0.0749, true		Variance equality	P = 0.1902, true
fly3	9.53333	9.53333			G7f (mean ± s.e.m)	12.74±0.5697		G7f (mean ± s.e.m)	12.74±0.5697		rACh (mean ± s.e.m)	11.0067±0.8378
fly4	11.2667	11.2667			rACh (mean ± s.e.m)	11.0067±0.8378		r5-HT (mean ± s.e.m)	23.4±1.9163		r5-HT (mean ± s.e.m)	23.4±1.9163
fly5	11.2667	8.66667
fly6	13	13
fly7	13	9.53333			U test			U test			U test
fly8	13	12.1333			Statistic (U-value)	142.5		Statistic (U-value)	0.5		Statistic (U-value)	0.5
fly9	11.2667	8.66667			Alternative	Two-sided		Alternative	Two-sided		Alternative	Two-sided
fly10	15.6	17.3333			Effect size (rank-biserial correlation)	0.425		Effect size (rank-biserial correlation)	-0.995		Effect size (rank-biserial correlation)	-0.99
fly11	17.3333		22.5333		Effect size (common language effect size)	0.7125		Effect size (common language effect size)	0.0025		Effect size (common language effect size)	0.005
fly12	13		20.8		P value	0.0621		P value	<0.0001		P value	0.0002
fly13	15.6		33.8		P value (Benjamini/Hochberg multi-comparison correction)	0.0621		P value (Benjamini/Hochberg multi-comparison correction)	<0.0001		P value (Benjamini/Hochberg multi-comparison correction)	0.0003
fly14	14.7333		19.9333		P value summary	ns		P value summary	****		P value summary	***
fly15	12.1333		20.8		Significantly different (P < 0.05)?	No		Significantly different (P < 0.05)?	Yes		Significantly different (P < 0.05)?	Yes
fly16	7.8		19.9333
fly17	16.4667		26.8667
fly18	14.7333		18.2
fly19	13		17.3333
fly20	13		33.8
Bottom right
	G7f	rACh	r5-HT		G7f vs. rACh			G7f vs. r5-HT			rACh vs. r5-HT
fly1	10.4	21.6667			Normality	G7f: P = 0.4126, true; rACh: P = 0.6329, true		Normality	G7f: P = 0.4126, true; r5-HT: P = 0.6224, true		Normality	rACh: P = 0.6329, true; r5-HT: P = 0.6224, true
fly2	25.1333	21.6667			Variance equality	P = 0.8487, true		Variance equality	P = 0.9686, true		Variance equality	P = 0.9022, true
fly3	22.5333	18.2			G7f (mean ± s.e.m)	19.8033±1.1751		G7f (mean ± s.e.m)	19.8033±1.1751		rACh (mean ± s.e.m)	20.9733±1.7081
fly4	25.1333	29.4667			rACh (mean ± s.e.m)	20.9733±1.7081		r5-HT (mean ± s.e.m)	22.1867±1.6756		r5-HT (mean ± s.e.m)	22.1867±1.6756
fly5	22.5333	24.2667
fly6	17.3333	18.2			t test			t test			t test
fly7	23.4	24.2667			Statistic (T-value)	-0.5697		Statistic (T-value)	-1.1679		Statistic (T-value)	-0.5071
fly8	14.7333	13			Alternative	Two-sided		Alternative	Two-sided		Alternative	Two-sided
fly9	13	13			Degrees of freedom	28		Degrees of freedom	28		Degrees of freedom	18
fly10	27.7333	26			Effect size (Cohen's d)	0.2206		Effect size (Cohen's d)	0.4523		Effect size (Cohen's d)	0.2268
fly11	19.9333		25.1333		Effect size (Hedges' g)	0.2146		Effect size (Hedges' g)	0.4401		Effect size (Hedges' g)	0.2172
fly12	18.2		22.5333		P value	0.5734		P value	0.2527		P value	0.6182
fly13	25.1333		18.2		P value summary	ns		P value summary	ns		P value summary	ns
fly14	19.9333		25.1333		Significantly different (P < 0.05)?	No		Significantly different (P < 0.05)?	No		Significantly different (P < 0.05)?	No
fly15	15.6		31.2
fly16	11.2667		24.2667
fly17	23.4		26.8667		U test			U test			U test
fly18	26.8667		17.3333		Statistic (U-value)	90		Statistic (U-value)	77.5		Statistic (U-value)	43
fly19	19.0667		14.7333		Alternative	Two-sided		Alternative	Two-sided		Alternative	Two-sided
fly20	14.7333		16.4667		Effect size (rank-biserial correlation)	-0.1		Effect size (rank-biserial correlation)	-0.225		Effect size (rank-biserial correlation)	-0.14
					Effect size (common language effect size)	0.45		Effect size (common language effect size)	0.3875		Effect size (common language effect size)	0.43
					P value	0.6754		P value	0.3313		P value	0.6217
					P value (Benjamini/Hochberg multi-comparison correction)	0.6754		P value (Benjamini/Hochberg multi-comparison correction)	0.6754		P value (Benjamini/Hochberg multi-comparison correction)	0.6754
					P value summary	ns		P value summary	ns		P value summary	ns
					Significantly different (P < 0.05)?	No		Significantly different (P < 0.05)?	No		Significantly different (P < 0.05)?	No

## Sheet: 3j
Left
G7f
Frame	0	1	2	3	4	5	6	7	8	9	10	11	12	13	14	15	16	17	18	19	20	21	22	23	24	25	26	27	28	29	30	31	32	33	34	35	36	37	38	39	40	41	42
fly1	1.04642	1.14726	1.11553	1.11841	1.76834	1.80205	1.73913	1.76781	1.6338	1.62511	1.51711	1.47384	1.53729	1.52196	1.43846	1.42319	1.45709	1.42369	1.15875	1.14777	1.15724	1.12655	1.1731	1.20656	1.14526	1.03076	1.14436	1.09365	1.04558	1.07563	1.13149	1.05058	1.06603	1.05384	1.1004	0.987301	1.15248	1.12953	1.06232	1.10789	1.10603	1.06659	1.10049
fly2	1.00893	1.02089	0.95239	1.02412	1.41986	1.49455	1.53002	1.417	1.53736	1.31314	1.41968	1.25639	1.35378	1.36639	1.25739	1.23488	1.29739	1.22668	1.03359	0.93494	0.969305	0.995888	0.911756	0.941507	0.939165	0.912341	0.965255	0.864821	0.858667	0.907074	0.973238	0.955235	0.977834	0.966108	0.912625	1.01625	1.017	1.07267	0.996081	0.986487	1.00591	0.95057	0.98684
fly3	0.934645	0.968036	0.967295	0.922076	1.53932	1.59933	1.5885	1.50732	1.45107	1.48697	1.47063	1.43162	1.38441	1.32534	1.43932	1.43498	1.30784	1.31914	1.01313	0.989546	0.95265	0.964571	0.921046	1.00038	0.956533	1.01936	1.03781	0.893926	0.964632	1.01822	0.973798	0.998097	0.978638	0.983268	1.01011	1.00709	0.981211	0.990053	0.967672	0.915534	0.968234	1.0112	0.994372
fly4	0.859825	0.880698	0.945131	1.02808	1.42982	1.64786	1.51839	1.52645	1.47152	1.54397	1.39522	1.32172	1.25427	1.25816	1.23495	1.30244	1.26227	1.34551	0.886735	0.957193	0.96653	0.995983	0.931508	0.945515	0.998014	0.92169	0.91868	0.978261	0.913191	0.877862	0.888494	0.933889	0.932464	0.892059	0.869914	0.903173	0.983967	0.933165	0.925094	0.96757	0.946411	0.918307	0.885911
fly5	1.00909	1.08687	1.1409	1.11076	1.66884	1.86314	1.63034	1.67872	1.57484	1.61445	1.60551	1.52167	1.43967	1.50243	1.42321	1.36418	1.37909	1.33684	1.05405	1.04065	1.06023	1.02214	1.02565	1.00574	1.02728	0.995767	1.07466	1.02833	0.994269	1.03331	1.01249	0.972148	1.08029	1.06496	1.00313	1.04362	1.08117	0.978096	1.01609	1.05829	1.0205	1.11481	1.02313
fly6	1.23319	1.20567	1.17606	1.14778	1.67733	1.68522	1.66118	1.69779	1.53483	1.60835	1.6462	1.64098	1.72965	1.59388	1.67142	1.49183	1.57149	1.56978	1.20927	1.14181	1.26893	1.17301	1.22229	1.2677	1.17315	1.23269	1.16644	1.21589	1.16807	1.18425	1.19311	1.1851	1.11415	1.13174	1.09764	1.14733	1.17815	1.19843	1.22482	1.19195	1.22118	1.23576	1.1512
fly7	1.06803	1.14226	1.1806	1.06161	1.85598	1.79817	1.6767	1.75419	1.65743	1.63034	1.6091	1.68844	1.54818	1.54	1.71738	1.4851	1.50827	1.4041	1.11042	1.14736	1.13867	1.05859	1.07084	1.11217	1.0943	1.15655	1.14568	1.12028	1.15978	1.17438	1.15791	1.1167	1.16369	1.10266	1.11809	1.12851	1.08345	1.20299	1.19868	1.1208	1.16925	1.18001	1.18598
fly8	1.10194	1.11466	1.08528	1.0683	1.65288	1.52308	1.7689	1.62754	1.70461	1.5728	1.68874	1.73174	1.56879	1.65215	1.5292	1.55239	1.67217	1.57247	1.13239	1.07363	1.13974	1.11167	1.11314	1.14875	1.05479	1.13829	1.05701	1.10097	1.07114	1.14467	1.11604	1.10797	1.09369	1.0678	1.1398	1.09753	1.07228	1.11148	1.11325	1.07772	1.0528	1.11971	1.0605
fly9	1.10604	1.15773	1.22515	1.27896	1.75231	1.82396	1.93767	1.75197	1.82504	1.79914	1.73608	1.65467	1.59575	1.53416	1.59146	1.62019	1.67847	1.60634	1.36636	1.26761	1.28456	1.23325	1.23748	1.28026	1.17323	1.23221	1.23222	1.16758	1.13535	1.27013	1.20294	1.17974	1.1259	1.14581	1.21028	1.26499	1.18696	1.18267	1.1522	1.24959	1.18376	1.21503	1.23221
fly10	1.15034	1.13474	1.17109	1.15842	1.5565	1.53893	1.57916	1.51222	1.47086	1.3965	1.45513	1.4495	1.47794	1.39378	1.37879	1.35121	1.32984	1.40318	1.04232	1.09437	1.09199	1.07463	1.05572	1.07489	1.08557	1.08039	1.13478	1.12656	1.12114	1.12871	1.17161	1.16208	1.13457	1.15247	1.0927	1.13664	1.1055	1.15189	1.12705	1.07419	1.16187	1.10624	1.1935
fly11	1.08385	1.10424	1.13725	1.17844	1.48938	1.70526	1.63584	1.74587	1.66832	1.68897	1.62938	1.57605	1.64889	1.48682	1.49713	1.61331	1.55936	1.63525	1.15956	1.1837	1.20201	1.20442	1.21543	1.13357	1.10859	1.13101	1.20111	1.15322	1.13801	1.24448	1.15253	1.16922	1.22985	1.14314	1.13918	1.16093	1.0899	1.18341	1.14377	1.16791	1.12063	1.20145	1.19909
fly12	0.889054	0.992641	0.819316	0.99085	1.31045	1.37879	1.52744	1.55845	1.46954	1.39772	1.40162	1.34428	1.38685	1.27709	1.20086	1.21658	1.20939	1.18657	0.922944	0.869636	0.911902	0.926308	0.906972	0.883201	0.81138	0.930716	0.918746	0.901546	0.837604	0.909723	0.886742	0.943419	0.8651	0.868436	0.88591	0.86612	0.888279	0.892989	0.942987	0.922016	0.873794	0.888367	0.856991
fly13	1.10725	1.1771	1.11232	1.17259	1.68002	1.64531	1.58358	1.76553	1.55832	1.65309	1.62381	1.60492	1.59209	1.54013	1.57143	1.55085	1.56769	1.63615	1.31564	1.24326	1.26917	1.21219	1.17725	1.15426	1.20237	1.15995	1.14441	1.18875	1.164	1.16479	1.21741	1.20924	1.2096	1.12355	1.18507	1.19334	1.12389	1.16979	1.23668	1.09902	1.23608	1.21664	1.13061
fly14	1.15526	1.18326	1.18523	1.18313	1.43019	1.63184	1.62285	1.4895	1.54871	1.51265	1.372	1.51517	1.3861	1.43389	1.36452	1.35541	1.34221	1.3572	1.12427	1.09032	1.18059	1.18764	1.14405	1.17056	1.15775	1.16898	1.15281	1.21033	1.18508	1.24864	1.2301	1.18295	1.20883	1.2587	1.30546	1.25465	1.22228	1.29406	1.33218	1.28756	1.32782	1.25453	1.2452
fly15	1.06881	1.11538	1.15982	1.11881	1.46872	1.64331	1.62295	1.58469	1.51748	1.5198	1.45643	1.53852	1.50747	1.43931	1.30869	1.42926	1.44934	1.39539	1.15914	1.10968	1.17729	1.20898	1.1675	1.18204	1.11696	1.12847	1.12407	1.09708	1.13047	1.09981	1.15225	1.10564	1.11766	1.10737	1.2386	1.07265	1.18971	1.14796	1.03947	1.09636	1.14561	1.08713	1.13031
fly16	1.02013	1.06612	1.03378	1.0976	1.56825	1.64209	1.695	1.58146	1.5712	1.57204	1.50914	1.5211	1.5647	1.45768	1.47573	1.47055	1.4631	1.35144	1.21035	1.1313	1.21145	1.10715	1.1609	1.14421	1.08159	1.08835	1.06751	1.0402	1.0553	1.05485	0.983662	1.05626	1.00964	1.039	1.04992	1.06546	1.03569	1.05127	1.11665	1.06947	1.03579	1.09275	1.10891
fly17	1.30308	1.27772	1.30137	1.31138	1.98151	1.91692	1.67876	1.64658	1.72851	1.55369	1.73236	1.78093	1.7307	1.70271	1.68873	1.60909	1.65962	1.62384	1.36022	1.26142	1.32672	1.28166	1.41846	1.28842	1.27026	1.36828	1.28933	1.28144	1.33642	1.28206	1.23896	1.26157	1.29668	1.28095	1.33136	1.32354	1.31333	1.28011	1.22501	1.27766	1.40921	1.24214	1.26116
fly18	1.34331	1.34407	1.36357	1.4519	1.66067	1.70143	1.6943	1.67767	1.59863	1.64887	1.70751	1.7121	1.68894	1.71293	1.69418	1.67749	1.69866	1.70416	1.42336	1.43587	1.43087	1.37649	1.43997	1.40806	1.33008	1.37404	1.40794	1.4649	1.33468	1.27406	1.30527	1.30335	1.39381	1.31841	1.34654	1.38254	1.32244	1.34182	1.3178	1.2675	1.37782	1.40696	1.35162
fly19	1.14999	1.14738	1.14064	1.29592	1.99551	1.69857	1.66148	1.65807	1.64798	1.53669	1.69765	1.67605	1.69576	1.63315	1.5625	1.60238	1.59105	1.47151	1.14298	1.13796	1.16111	1.13537	1.11444	1.19553	1.20709	1.11904	1.15148	1.25836	1.17415	1.18537	1.15188	1.1688	1.1947	1.19383	1.21072	1.23047	1.13022	1.1479	1.21896	1.154	1.13867	1.24375	1.23932
fly20	1.02147	1.07032	1.08971	1.08325	1.69364	1.6385	1.56077	1.67274	1.62346	1.57613	1.64985	1.66217	1.59408	1.56539	1.65767	1.65995	1.58393	1.50955	1.13277	1.12467	1.09073	1.08452	1.06574	1.15382	1.05102	0.994452	1.08702	1.04158	1.18369	1.11861	1.17942	1.11825	1.12648	1.12243	1.16674	1.06779	1.13399	1.13569	1.13639	1.10805	1.082	1.03022	1.0688
rACh
Frame	0	1	2	3	4	5	6	7	8	9	10	11	12	13	14	15	16	17	18	19	20	21	22	23	24	25	26	27	28	29	30	31	32	33	34	35	36	37	38	39	40	41	42
fly1	1.06601	1.11335	1.08483	1.02019	1.64079	1.75557	1.67347	1.61599	1.47961	1.58986	1.48457	1.48545	1.38054	1.38286	1.38642	1.32143	1.31457	1.30445	1.17756	1.12054	1.13411	1.06997	1.02778	1.0949	1.04212	1.07508	1.02193	1.07792	1.05786	1.03404	1.13109	1.04397	1.0734	1.12378	0.998779	1.03371	1.10205	1.12853	1.06205	1.08791	1.09092	1.07461	1.08736
fly2	1.11297	1.18699	1.16785	1.13655	1.6874	1.82771	1.76118	1.73592	1.74065	1.6964	1.53386	1.44802	1.48885	1.47991	1.48859	1.4836	1.41735	1.43495	1.04703	1.0938	1.0628	1.02558	1.07512	1.11138	1.0557	1.0876	1.13714	1.10362	1.10231	1.02943	1.12508	1.14211	1.17025	1.10633	1.04336	1.0995	1.10057	1.13918	1.12705	1.13379	1.10253	1.07512	1.15054
fly3	1.10231	1.1263	1.19867	1.28334	1.83113	2.13571	2.21358	2.10792	2.14902	2.03361	1.97328	1.83411	1.59854	1.69349	1.54988	1.56557	1.46031	1.44068	1.1915	1.22466	1.23466	1.2267	1.21435	1.18781	1.24997	1.18533	1.18591	1.20142	1.18232	1.16665	1.20307	1.15424	1.22375	1.13554	1.168	1.21524	1.12697	1.14602	1.19736	1.12518	1.09801	1.14636	1.19804
fly4	1.22071	1.17241	1.2113	1.332	1.5541	1.85682	1.79335	1.79301	1.79194	1.67965	1.62037	1.57953	1.62953	1.50464	1.48731	1.53706	1.48488	1.55685	1.24766	1.25771	1.22779	1.18423	1.25838	1.21815	1.22025	1.1861	1.34154	1.20873	1.11723	1.1954	1.21794	1.26686	1.16188	1.14114	1.20709	1.19609	1.15803	1.18012	1.17087	1.12989	1.24344	1.27018	1.19306
fly5	1.08607	1.08781	1.10686	1.12326	1.57996	1.76886	1.66744	1.64757	1.55727	1.57277	1.56728	1.62031	1.42101	1.43841	1.34217	1.53253	1.43735	1.47518	1.13794	1.13523	1.11238	1.0545	1.09028	1.14421	1.12721	1.04816	1.06756	1.13017	1.14776	1.122	1.15323	1.08271	1.12723	1.04394	1.11338	1.11241	1.0501	1.02376	1.02529	1.0236	1.13525	1.12009	1.14172
fly6	1.14677	1.24637	1.13742	1.18636	1.68229	1.6853	1.63745	1.67182	1.81819	1.76192	1.6265	1.60854	1.49534	1.53598	1.5475	1.71733	1.60419	1.63985	1.19858	1.11647	1.15363	1.21416	1.1374	1.1867	1.14348	1.16975	1.1606	1.19823	1.17245	1.17094	1.22531	1.1857	1.19112	1.12004	1.17142	1.18427	1.16365	1.12595	1.10478	1.14275	1.10943	1.2733	1.13943
fly7	1.12128	1.26254	1.32122	1.27264	1.78481	1.70118	1.69846	1.6693	1.69446	1.54352	1.67099	1.60439	1.65821	1.63159	1.51561	1.62338	1.59264	1.59787	1.2271	1.239	1.15525	1.16722	1.17019	1.13348	1.22813	1.2409	1.29582	1.17152	1.22434	1.14918	1.17844	1.26238	1.18917	1.25701	1.2897	1.20561	1.28166	1.24377	1.13535	1.18933	1.28797	1.27156	1.33699
fly8	1.14508	1.01298	1.09793	1.10561	1.77529	1.58655	1.66687	1.52294	1.61495	1.55712	1.62166	1.53629	1.59328	1.55868	1.599	1.61017	1.60493	1.57885	1.08898	1.18773	1.12406	1.14195	1.1345	1.12703	1.14965	1.12723	1.13619	1.1353	1.06196	1.04189	1.10059	1.06938	1.15919	1.10888	1.10637	1.1918	1.0973	1.13134	1.1601	1.17699	1.0928	1.12261	1.10941
fly9	0.99166	0.932039	0.927082	1.07019	1.61662	1.73892	1.73305	1.43826	1.46391	1.32886	1.36324	1.24244	1.36922	1.35334	1.26543	1.25035	1.19358	1.22094	0.984	0.964641	0.888879	0.953821	0.961548	1.03922	0.951593	0.941819	1.00446	0.996193	0.934434	0.95341	0.939152	1.00048	0.951286	0.974614	0.952583	0.983153	0.971821	0.973708	0.981368	0.964747	0.954691	0.964885	1.01366
fly10	0.966757	0.975886	0.954779	0.978456	1.59962	1.47301	1.53462	1.49102	1.49188	1.39112	1.41352	1.49897	1.33753	1.31575	1.31796	1.43546	1.44726	1.40292	0.952511	1.00501	1.0259	0.941098	0.918944	0.933263	0.97587	0.964144	0.938565	0.940137	0.93612	0.913792	0.91921	0.948682	0.970847	0.969184	0.983642	1.03961	1.05777	0.970318	0.96063	0.962398	0.955398	0.982039	0.922325
r5-HT
Frame	0	1	2	3	4	5	6	7	8	9	10	11	12	13	14	15	16	17	18	19	20	21	22	23	24	25	26	27	28	29	30	31	32	33	34	35	36	37	38	39	40	41	42
fly11	1.27549	1.30072	1.28467	1.35498	1.73593	2.00957	1.97434	2.11752	2.19951	2.03363	2.05199	2.11629	2.06997	2.06576	1.91622	1.99257	1.89874	1.82858	1.45306	1.50566	1.36857	1.4472	1.34342	1.36444	1.38622	1.41701	1.31362	1.29133	1.34797	1.31333	1.31753	1.29183	1.39677	1.22594	1.22072	1.33374	1.35226	1.34387	1.32866	1.27246	1.22495	1.24049	1.24209
fly12	1.03381	0.952505	1.07551	1.02275	1.53862	1.72131	1.61827	1.63493	1.65764	1.73953	1.7711	1.74599	1.6528	1.69929	1.61524	1.61169	1.54111	1.54119	1.12747	1.04742	1.11414	1.07492	1.10429	1.13033	1.08837	1.13217	1.12131	1.08569	1.08115	1.08054	1.01733	1.07203	1.069	1.028	1.1244	1.07943	1.07812	0.975233	1.03294	1.0404	1.08152	1.04858	1.02036
fly13	0.93001	0.914761	0.961421	0.977003	1.40723	1.66746	1.80008	1.84304	1.77359	1.76977	1.74349	1.82041	1.71416	1.5544	1.53691	1.53557	1.57084	1.49748	1.12427	1.10325	1.04812	1.00918	1.0458	1.0304	1.01048	0.992185	1.07009	1.00081	0.941977	0.94568	0.956457	0.920249	0.918817	0.951289	0.943954	0.963906	0.960926	0.937671	0.970174	0.982202	0.969185	0.957481	0.949818
fly14	1.02508	1.01815	1.07903	1.04699	1.24017	1.47589	1.56321	1.75364	1.66934	1.64959	1.73305	1.76635	1.63516	1.67912	1.62672	1.5955	1.53392	1.48098	1.23068	1.16987	1.17915	1.11871	1.20265	1.08328	1.05035	1.04215	1.04729	1.03376	1.11367	1.03552	1.05209	1.03137	0.997111	1.07988	1.01589	1.02498	1.06522	1.10844	1.12632	1.04927	0.99351	0.972689	1.03135
fly15	1.05752	1.06552	0.995521	1.05192	1.39365	1.59611	1.70021	1.66182	1.70318	1.63047	1.55059	1.55205	1.5421	1.52657	1.63762	1.50298	1.55569	1.42334	1.19155	1.21921	1.11651	1.14272	1.09367	1.15833	1.11091	1.11753	1.07116	1.06005	1.03722	1.04742	1.05245	1.04782	0.997443	1.03157	1.03028	1.07021	1.04508	1.0699	1.02939	0.978158	1.04892	1.03554	0.997018
fly16	1.10911	1.06169	1.19777	1.18265	1.44872	1.46819	1.58181	1.70535	1.69839	1.74553	1.79269	1.69129	1.71194	1.61051	1.57662	1.45687	1.53587	1.4559	1.16601	1.17971	1.12139	1.09605	1.0355	1.0758	1.09255	1.044	1.07769	1.10454	0.98591	1.05991	1.02159	1.01401	1.07506	1.06429	1.06603	1.09894	1.05083	1.03385	1.13967	1.0899	1.14689	1.07244	1.11834
fly17	1.12328	1.06149	1.14211	1.11932	1.71927	2.07018	2.24735	2.12437	2.11012	2.22121	2.20996	2.14122	2.25344	2.03723	2.09895	2.0987	2.00981	2.03799	1.4865	1.45967	1.40002	1.36573	1.36085	1.32311	1.20501	1.23696	1.17543	1.12817	1.20204	1.14303	1.09436	1.09408	1.06519	1.08872	1.07411	1.03858	1.03657	1.08419	1.01926	1.05789	1.10988	1.06747	1.07498
fly18	1.0397	1.03085	1.11819	1.16466	1.54236	1.76877	1.65542	1.62643	1.65571	1.62052	1.58446	1.55579	1.60569	1.57437	1.56213	1.5777	1.59015	1.56436	1.41638	1.31454	1.24742	1.23591	1.24494	1.18388	1.20985	1.14802	1.13277	1.1261	1.12903	1.08928	1.07254	1.06388	1.05054	1.05022	1.0288	1.06034	1.09681	1.07397	1.07921	1.04035	1.10427	1.06875	1.04731
fly19	1.08035	1.07644	1.12248	1.10556	1.73131	1.72374	1.83126	1.89178	1.96839	1.88144	1.86628	1.87515	1.87038	1.67207	1.71456	1.7126	1.74436	1.67037	1.12542	1.13166	1.13993	1.09677	1.09387	1.06614	1.11087	1.07576	1.08495	1.11908	1.10322	1.03828	1.0298	1.04183	1.03092	1.06971	1.06197	1.12896	1.11671	0.966329	1.11376	1.12737	1.04505	1.0635	1.16425
fly20	1.13883	1.1846	1.16011	1.07785	1.58596	1.66879	1.5642	1.69755	1.64731	1.66892	1.81744	1.60873	1.64871	1.64749	1.71138	1.63224	1.61363	1.55504	1.06783	1.20696	1.14619	1.15903	1.15092	1.15881	1.1524	1.13844	1.05565	1.084	1.13295	1.14165	1.05157	1.06801	1.07441	1.06646	1.16128	1.06554	1.11262	1.08886	1.12281	1.09757	1.05261	1.06955	1.10323
Right
	G7f	rACh	r5-HT		G7f vs. rACh			G7f vs. r5-HT			rACh vs. r5-HT
fly1	1.58063	1.48683			Normality	G7f: P = 0.1822, true; rACh: P = 0.6634, true		Normality	G7f: P = 0.1822, true; r5-HT: P = 0.0054, false		Normality	rACh: P = 0.6634, true; r5-HT: P = 0.0054, false
fly2	1.36604	1.58745			Variance equality	P = 0.8646, true		Variance equality	P = 0.5824, true		Variance equality	P = 0.6191, true
fly3	1.44898	1.82763			G7f (mean ± s.e.m)	1.5551±0.0254		G7f (mean ± s.e.m)	1.5551±0.0254		rACh (mean ± s.e.m)	1.5807±0.0388
fly4	1.39375	1.6335			rACh (mean ± s.e.m)	1.5807±0.0388		r5-HT (mean ± s.e.m)	1.7234±0.0582		r5-HT (mean ± s.e.m)	1.7234±0.0582
fly5	1.54307	1.54486
fly6	1.62714	1.64516			t test			U test			U test
fly7	1.63381	1.64189			Statistic (T-value)	-0.5672		Statistic (U-value)	52		Statistic (U-value)	23
fly8	1.62982	1.6019			Alternative	Two-sided		Alternative	Two-sided		Alternative	Two-sided
fly9	1.70766	1.39844			Degrees of freedom	28		Effect size (rank-biserial correlation)	-0.48		Effect size (rank-biserial correlation)	-0.54
fly10	1.44954	1.43933			Effect size (Cohen's d)	0.2197		Effect size (common language effect size)	0.26		Effect size (common language effect size)	0.23
fly11	1.61285		2.00076		Effect size (Hedges' g)	0.2138		P value	0.0366		P value	0.0452
fly12	1.34755		1.64919		P value	0.5751		P value (Benjamini/Hochberg multi-comparison correction)	0.0678		P value (Benjamini/Hochberg multi-comparison correction)	0.0678
fly13	1.61235		1.6596		P value summary	ns		P value summary	ns		P value summary	ns
fly14	1.45444		1.60019		Significantly different (P < 0.05)?	No		Significantly different (P < 0.05)?	No		Significantly different (P < 0.05)?	No
fly15	1.49152		1.56974
fly16	1.53168		1.60569
fly17	1.71671		2.09856		U test
fly18	1.68411		1.60599		Statistic (U-value)	92
fly19	1.65203		1.79669		Alternative	Two-sided
fly20	1.6177		1.64767		Effect size (rank-biserial correlation)	-0.08
					Effect size (common language effect size)	0.46
					P value	0.7414
					P value (Benjamini/Hochberg multi-comparison correction)	0.7414
					P value summary	ns
					Significantly different (P < 0.05)?	No

## Sheet: 4b
	MBPED	MBVL	MBML	LH	SLP	SIP	SMP	CRE	SCL	ICL	NO	EB	FB	LAL	AOTU	AVLP	PVLP	IVLP	VES	GOR	SPS	EPA	FLA
fly1	2.64368	-0.555556	7.76423	-3.14655	-4.49047	2.21326	-0.810047	4.64092	2.78499	5.69273	-1.55556	6.10294	6.28187	-0.93107	-1.02183	-0.369763	-0.527578	0.0763889	-1.31313	1.04575	-0.997375	-2.03704	-0.888889
fly2	3.74603	5.8046	11.8329	-3.48039	-2.71322	4.50062	1.0512	10	4.67236	2.35225	0.512821	6.84568	5.26953	0.160819	0.248366	-0.031211	0.361282	-0.619469	0.513889	-0.666667	0.462963	-0.388889	0.339506
fly3	10.1366	1.59642	19.43	-2.60437	-3.64258	0.540839	1.01943	5.27975	6.42039	1.59788	-0.396825	3.29554	1.57557	2.03704	-2.92181	0.535985	0.474649	-0.676454	-0.078534	2.93333	0.23023	0.5	0.519943
fly4	3.49206	7.5	13.806	2.22222	-1.24269	0.517891	1.99579	6.59259	1.38889	0.4	-1.43519	6.90123	5.80808	-0.366667	-1.1038	-0.68671	-0.685764	-0.336463	1.4797	0	0	1.15385	-1.61426
fly5	1.88889	1.84524	7.80676	0	-5.18242	-1.62393	-2.33226	3.42675	0	3.20513	0.814815	13.9457	4.0202	3.60573	-2.21553	-0.719458	0.37037	-0.271318	-0.708995	0	0	4.92063	-2.10692
fly6	3	1.61959	4.58781	-4.11111	-2.72394	2.19735	1.9679	3.86973	1.26984	1.21212	5.40404	1.6953	1.25272	0.145833	-0.756359	-0.382925	0.314327	-0.388889	0.717172	0	0	-1.28205	1.17816
fly7	1.7433	1.38889	2.68333	-2.46528	-3.57858	-1.03395	-1.35776	1.40662	1.23188	-1.60131	-3.11966	4.32179	-0.880952	-0.831111	-2.28956	-0.647131	-0.613527	-0.19411	-1.05263	0.222222	-3.14815	-1.75214	-0.671296
fly8	-0.191571	-0.0277778	4.60705	-2.56675	-2.28924	1.42256	0.260295	2.27549	1.28524	1.53784	1.73611	4.22743	3.95471	-0.804989	-2.19397	0.404391	0.673953	-1.20253	-1.13821	-2.42063	-1.15304	-2.91667	-0.213675
fly9	6.22222	3.95833	6.90307	-1.66667	-0.441696	5.0641	-0.0940507	3.4279	2.90598	2.27891	-2.18254	8.61481	2.11806	0.402299	1.55018	-0.0394571	1.39985	1.12812	0.641026	-0.396825	0.746032	1.25	-0.362319
fly10	2.14912	3.20789	4.5679	-1.87135	-2.85339	1.52174	1.10212	4.76744	1.34921	0.366876	0.641026	2.0999	0.318813	0.123829	-0.814815	-0.485185	0.475783	-0.0444444	-0.302288	4.01235	-1	0.0793651	-1.39376
	MBPED			MBVL			MBML			LH			SLP			SIP			SMP			CRE
	Normality	P = 0.0851, true		Normality	P = 0.435, true		Normality	P = 0.1461, true		Normality	P = 0.1117, true		Normality	P = 0.9427, true		Normality	P = 0.6889, true		Normality	P = 0.5238, true		Normality	P = 0.3424, true
	Difference (mean ± s.e.m)	3.483±0.9045		Difference (mean ± s.e.m)	2.6338±0.7983		Difference (mean ± s.e.m)	8.3989±1.6396		Difference (mean ± s.e.m)	-1.969±0.5851		Difference (mean ± s.e.m)	-2.9158±0.447		Difference (mean ± s.e.m)	1.532±0.673		Difference (mean ± s.e.m)	0.2803±0.4527		Difference (mean ± s.e.m)	4.5687±0.7637
	One-sample t-test			One-sample t-test			One-sample t-test			One-sample t-test			One-sample t-test			One-sample t-test			One-sample t-test			One-sample t-test
	Statistic (T-value)	3.8508		Statistic (T-value)	3.2994		Statistic (T-value)	5.1225		Statistic (T-value)	-3.3653		Statistic (T-value)	-6.5237		Statistic (T-value)	2.2765		Statistic (T-value)	0.6191		Statistic (T-value)	5.982
	Alternative	Greater		Alternative	Greater		Alternative	Greater		Alternative	Greater		Alternative	Greater		Alternative	Greater		Alternative	Greater		Alternative	Greater
	Degrees of freedom	9		Degrees of freedom	9		Degrees of freedom	9		Degrees of freedom	9		Degrees of freedom	9		Degrees of freedom	9		Degrees of freedom	9		Degrees of freedom	9
	Effect size (Cohen's d)	1.7221		Effect size (Cohen's d)	1.4755		Effect size (Cohen's d)	2.2908		Effect size (Cohen's d)	1.505		Effect size (Cohen's d)	2.9175		Effect size (Cohen's d)	1.0181		Effect size (Cohen's d)	0.2769		Effect size (Cohen's d)	2.6752
	Effect size (Hedges' g)	1.6493		Effect size (Hedges' g)	1.4132		Effect size (Hedges' g)	2.194		Effect size (Hedges' g)	1.4414		Effect size (Hedges' g)	2.7942		Effect size (Hedges' g)	0.9751		Effect size (Hedges' g)	0.2652		Effect size (Hedges' g)	2.5622
	P value	0.002		P value	0.0046		P value	0.0003		P value	0.9958		P value	0.9999		P value	0.0244		P value	0.2756		P value	0.0001
	P value summary	**		P value summary	**		P value summary	***		P value summary	ns		P value summary	ns		P value summary	*		P value summary	ns		P value summary	***
	Significantly different (P < 0.05)?	Yes		Significantly different (P < 0.05)?	Yes		Significantly different (P < 0.05)?	Yes		Significantly different (P < 0.05)?	No		Significantly different (P < 0.05)?	No		Significantly different (P < 0.05)?	Yes		Significantly different (P < 0.05)?	No		Significantly different (P < 0.05)?	Yes
	Wilcoxon signed-rank test			Wilcoxon signed-rank test			Wilcoxon signed-rank test			Wilcoxon signed-rank test			Wilcoxon signed-rank test			Wilcoxon signed-rank test			Wilcoxon signed-rank test			Wilcoxon signed-rank test
	Statistic (W-value)	54		Statistic (W-value)	52		Statistic (W-value)	55		Statistic (W-value)	3		Statistic (W-value)	0		Statistic (W-value)	46		Statistic (W-value)	34		Statistic (W-value)	55
	Alternative	Greater		Alternative	Greater		Alternative	Greater		Alternative	Greater		Alternative	Greater		Alternative	Greater		Alternative	Greater		Alternative	Greater
	Effect size (rank-biserial correlation)	0.9636		Effect size (rank-biserial correlation)	0.8909		Effect size (rank-biserial correlation)	1		Effect size (rank-biserial correlation)	-0.8667		Effect size (rank-biserial correlation)	-1		Effect size (rank-biserial correlation)	0.6727		Effect size (rank-biserial correlation)	0.2364		Effect size (rank-biserial correlation)	1
	Effect size (common language effect size)	0.9		Effect size (common language effect size)	0.8		Effect size (common language effect size)	1		Effect size (common language effect size)	0.15		Effect size (common language effect size)	0		Effect size (common language effect size)	0.8		Effect size (common language effect size)	0.6		Effect size (common language effect size)	1
	P value	0.002		P value	0.0049		P value	0.00098		P value	0.9911		P value	1		P value	0.0322		P value	0.2783		P value	0.00098
	P value summary	**		P value summary	**		P value summary	***		P value summary	ns		P value summary	ns		P value summary	*		P value summary	ns		P value summary	***
	Significantly different (P < 0.05)?	Yes		Significantly different (P < 0.05)?	Yes		Significantly different (P < 0.05)?	Yes		Significantly different (P < 0.05)?	No		Significantly different (P < 0.05)?	No		Significantly different (P < 0.05)?	Yes		Significantly different (P < 0.05)?	No		Significantly different (P < 0.05)?	Yes
	SCL			ICL			NO			EB			FB			LAL			AOTU			AVLP
	Normality	P = 0.0687, true		Normality	P = 0.7473, true		Normality	P = 0.3976, true		Normality	P = 0.2452, true		Normality	P = 0.6585, true		Normality	P = 0.0201, false		Normality	P = 0.472, true		Normality	P = 0.1891, true
	Difference (mean ± s.e.m)	2.3309±0.6097		Difference (mean ± s.e.m)	1.7042±0.6111		Difference (mean ± s.e.m)	0.0419±0.765		Difference (mean ± s.e.m)	5.805±1.1457		Difference (mean ± s.e.m)	2.9719±0.7736		Difference (mean ± s.e.m)	0.3542±0.4529		Difference (mean ± s.e.m)	-1.1519±0.4242		Difference (mean ± s.e.m)	-0.2421±0.1412
	One-sample t-test			One-sample t-test			One-sample t-test			One-sample t-test			One-sample t-test			Wilcoxon signed-rank test			One-sample t-test			One-sample t-test
	Statistic (T-value)	3.8231		Statistic (T-value)	2.7889		Statistic (T-value)	0.0548		Statistic (T-value)	5.0667		Statistic (T-value)	3.8416		Statistic (W-value)	30		Statistic (T-value)	-2.7155		Statistic (T-value)	-1.7152
	Alternative	Greater		Alternative	Greater		Alternative	Greater		Alternative	Greater		Alternative	Greater		Alternative	Greater		Alternative	Greater		Alternative	Greater
	Degrees of freedom	9		Degrees of freedom	9		Degrees of freedom	9		Degrees of freedom	9		Degrees of freedom	9		Effect size (rank-biserial correlation)	0.0909		Degrees of freedom	9		Degrees of freedom	9
	Effect size (Cohen's d)	1.7097		Effect size (Cohen's d)	1.2472		Effect size (Cohen's d)	0.0245		Effect size (Cohen's d)	2.2659		Effect size (Cohen's d)	1.718		Effect size (common language effect size)	0.6		Effect size (Cohen's d)	1.2144		Effect size (Cohen's d)	0.7671
	Effect size (Hedges' g)	1.6375		Effect size (Hedges' g)	1.1945		Effect size (Hedges' g)	0.0235		Effect size (Hedges' g)	2.1702		Effect size (Hedges' g)	1.6454		P value	0.4229		Effect size (Hedges' g)	1.1631		Effect size (Hedges' g)	0.7347
	P value	0.002		P value	0.0105		P value	0.4788		P value	0.0003		P value	0.002		P value summary	ns		P value	0.9881		P value	0.9398
	P value summary	**		P value summary	*		P value summary	ns		P value summary	***		P value summary	**		Significantly different (P < 0.05)?	No		P value summary	ns		P value summary	ns
	Significantly different (P < 0.05)?	Yes		Significantly different (P < 0.05)?	Yes		Significantly different (P < 0.05)?	No		Significantly different (P < 0.05)?	Yes		Significantly different (P < 0.05)?	Yes					Significantly different (P < 0.05)?	No		Significantly different (P < 0.05)?	No
	Wilcoxon signed-rank test			Wilcoxon signed-rank test			Wilcoxon signed-rank test			Wilcoxon signed-rank test			Wilcoxon signed-rank test						Wilcoxon signed-rank test			Wilcoxon signed-rank test
	Statistic (W-value)	45		Statistic (W-value)	49		Statistic (W-value)	26		Statistic (W-value)	55		Statistic (W-value)	53					Statistic (W-value)	7		Statistic (W-value)	12
	Alternative	Greater		Alternative	Greater		Alternative	Greater		Alternative	Greater		Alternative	Greater					Alternative	Greater		Alternative	Greater
	Effect size (rank-biserial correlation)	1		Effect size (rank-biserial correlation)	0.7818		Effect size (rank-biserial correlation)	-0.0546		Effect size (rank-biserial correlation)	1		Effect size (rank-biserial correlation)	0.9273					Effect size (rank-biserial correlation)	-0.7455		Effect size (rank-biserial correlation)	-0.5636
	Effect size (common language effect size)	0.95		Effect size (common language effect size)	0.9		Effect size (common language effect size)	0.5		Effect size (common language effect size)	1		Effect size (common language effect size)	0.9					Effect size (common language effect size)	0.2		Effect size (common language effect size)	0.2
	P value	0.0046		P value	0.0137		P value	0.5771		P value	0.00098		P value	0.0029					P value	0.9863		P value	0.9473
	P value summary	**		P value summary	*		P value summary	ns		P value summary	***		P value summary	**					P value summary	ns		P value summary	ns
	Significantly different (P < 0.05)?	Yes		Significantly different (P < 0.05)?	Yes		Significantly different (P < 0.05)?	No		Significantly different (P < 0.05)?	Yes		Significantly different (P < 0.05)?	Yes					Significantly different (P < 0.05)?	No		Significantly different (P < 0.05)?	No
	PVLP			IVLP			VES			GOR			SPS			EPA			FLA
	Normality	P = 0.1838, true		Normality	P = 0.2855, true		Normality	P = 0.5582, true		Normality	P = 0.2374, true		Normality	P = 0.057, true		Normality	P = 0.3911, true		Normality	P = 0.9881, true
	Difference (mean ± s.e.m)	0.2243±0.2069		Difference (mean ± s.e.m)	-0.2529±0.1916		Difference (mean ± s.e.m)	-0.1242±0.2973		Difference (mean ± s.e.m)	0.473±0.578		Difference (mean ± s.e.m)	-0.4859±0.3605		Difference (mean ± s.e.m)	-0.0473±0.706		Difference (mean ± s.e.m)	-0.5214±0.3242
	One-sample t-test			One-sample t-test			One-sample t-test			One-sample t-test			One-sample t-test			One-sample t-test			One-sample t-test
	Statistic (T-value)	1.0841		Statistic (T-value)	-1.32		Statistic (T-value)	-0.4178		Statistic (T-value)	0.8182		Statistic (T-value)	-1.3479		Statistic (T-value)	-0.067		Statistic (T-value)	-1.608
	Alternative	Greater		Alternative	Greater		Alternative	Greater		Alternative	Greater		Alternative	Greater		Alternative	Greater		Alternative	Greater
	Degrees of freedom	9		Degrees of freedom	9		Degrees of freedom	9		Degrees of freedom	9		Degrees of freedom	9		Degrees of freedom	9		Degrees of freedom	9
	Effect size (Cohen's d)	0.4848		Effect size (Cohen's d)	0.5903		Effect size (Cohen's d)	0.1869		Effect size (Cohen's d)	0.3659		Effect size (Cohen's d)	0.6028		Effect size (Cohen's d)	0.03		Effect size (Cohen's d)	0.7191
	Effect size (Hedges' g)	0.4643		Effect size (Hedges' g)	0.5654		Effect size (Hedges' g)	0.179		Effect size (Hedges' g)	0.3504		Effect size (Hedges' g)	0.5773		Effect size (Hedges' g)	0.0287		Effect size (Hedges' g)	0.6887
	P value	0.1532		P value	0.8903		P value	0.6571		P value	0.2172		P value	0.8947		P value	0.526		P value	0.9289
	P value summary	ns		P value summary	ns		P value summary	ns		P value summary	ns		P value summary	ns		P value summary	ns		P value summary	ns
	Significantly different (P < 0.05)?	No		Significantly different (P < 0.05)?	No		Significantly different (P < 0.05)?	No		Significantly different (P < 0.05)?	No		Significantly different (P < 0.05)?	No		Significantly different (P < 0.05)?	No		Significantly different (P < 0.05)?	No
	Wilcoxon signed-rank test			Wilcoxon signed-rank test			Wilcoxon signed-rank test			Wilcoxon signed-rank test			Wilcoxon signed-rank test			Wilcoxon signed-rank test			Wilcoxon signed-rank test
	Statistic (W-value)	33		Statistic (W-value)	11		Statistic (W-value)	23		Statistic (W-value)	18		Statistic (W-value)	6		Statistic (W-value)	23		Statistic (W-value)	13
	Alternative	Greater		Alternative	Greater		Alternative	Greater		Alternative	Greater		Alternative	Greater		Alternative	Greater		Alternative	Greater
	Effect size (rank-biserial correlation)	0.2		Effect size (rank-biserial correlation)	-0.6		Effect size (rank-biserial correlation)	-0.1636		Effect size (rank-biserial correlation)	0.2857		Effect size (rank-biserial correlation)	-0.5714		Effect size (rank-biserial correlation)	-0.1636		Effect size (rank-biserial correlation)	-0.5273
	Effect size (common language effect size)	0.7		Effect size (common language effect size)	0.2		Effect size (common language effect size)	0.4		Effect size (common language effect size)	0.55		Effect size (common language effect size)	0.45		Effect size (common language effect size)	0.5		Effect size (common language effect size)	0.3
	P value	0.3125		P value	0.958		P value	0.6875		P value	0.2771		P value	0.9246		P value	0.6875		P value	0.9346
	P value summary	ns		P value summary	ns		P value summary	ns		P value summary	ns		P value summary	ns		P value summary	ns		P value summary	ns
	Significantly different (P < 0.05)?	No		Significantly different (P < 0.05)?	No		Significantly different (P < 0.05)?	No		Significantly different (P < 0.05)?	No		Significantly different (P < 0.05)?	No		Significantly different (P < 0.05)?	No		Significantly different (P < 0.05)?	No

[truncated: 75 more sheets: 4c, 4f, 4g, 4h, 4k, 4l, 4m, 4o, 5b, 5c, 5d, 5e, 5g, 5h, 5i, 5j, supp1a, supp1b, supp1c, supp1d …]
